# Supplementary material for: Dominance relationships and coalitionary aggression against conspecifics in female carrion crows
Source: Sci Rep. 2019 Nov 4;9:15922. doi: 10.1038/s41598-019-52177-7 (PMC6828704; doi:10.1038/s41598-019-52177-7)
Supplement: Supplementary file 1 — Supplementary Information [file 41598_2019_52177_MOESM1_ESM.xlsx]

## Sheet: Sheet1
GroupID	ObsID	ObsTrial	Date	InteractID	ID_indA	ID_indB	Sex_indA	Sex_indB	Start	End	ObsDuration	Time_Event	Obs_time	Subject	Behaviour_indA	Behaviour_indB	Type	Winner	Loser	Draw
1	CF-2015-07-15-J	1	2015-07-15	1	C29	C45	Female	Female	08:00:00	12:30:00	270	00:01:00	60.108	C29	approach	no-response	Neutral	C29	C45	TRUE
1	CF-2015-07-15-J	1	2015-07-15	2	C45	C59	Female	Female	08:00:00	12:30:00	270	00:01:06	66.225	C45	approach	move	Displacement	C45	C59	FALSE
1	CF-2015-07-15-J	1	2015-07-15	3	C58	C29	Female	Female	08:00:00	12:30:00	270	00:01:10	69.761	C58	approach	no-response	Neutral	C58	C29	TRUE
1	CF-2015-07-15-J	1	2015-07-15	4	C45	C58	Female	Female	08:00:00	12:30:00	270	00:01:30	89.651	C45	approach	retreat	Displacement	C45	C58	FALSE
1	CF-2015-07-15-J	1	2015-07-15	5	C58	C59	Female	Female	08:00:00	12:30:00	270	00:01:36	96.056	C58	approach	retreat	Displacement	C58	C59	FALSE
1	CF-2015-07-15-J	1	2015-07-15	6	C29	C59	Female	Female	08:00:00	12:30:00	270	00:01:38	97.792	C29	approach-close	move	Displacement	C29	C59	FALSE
1	CF-2015-07-15-J	1	2015-07-15	7	C59	C45	Female	Female	08:00:00	12:30:00	270	00:01:40	99.625	C59	approach	no-response	Neutral	C59	C45	TRUE
1	CF-2015-07-15-J	1	2015-07-15	8	C45	C29	Female	Female	08:00:00	12:30:00	270	00:01:42	102.312	C45	approach	move	Displacement	C45	C29	FALSE
1	CF-2015-07-15-J	1	2015-07-15	9	C45	C29	Female	Female	08:00:00	12:30:00	270	00:01:45	105.203	C45	approach-close	retreat	Displacement	C45	C29	FALSE
1	CF-2015-07-15-J	1	2015-07-15	10	C29	C58	Female	Female	08:00:00	12:30:00	270	00:01:47	106.887	C29	approach	move	Displacement	C29	C58	FALSE
1	CF-2015-07-15-J	1	2015-07-15	11	C29	C59	Female	Female	08:00:00	12:30:00	270	00:01:53	112.577	C29	approach	no-response	Affiliative	C29	C59	TRUE
1	CF-2015-07-15-J	1	2015-07-15	12	C45	C58	Female	Female	08:00:00	12:30:00	270	00:02:42	162.422	C45	approach	retreat	Displacement	C45	C58	FALSE
1	CF-2015-07-15-J	1	2015-07-15	13	C45	C29	Female	Female	08:00:00	12:30:00	270	00:02:46	165.534	C45	approach-close	move	Displacement	C45	C29	FALSE
1	CF-2015-07-15-J	1	2015-07-15	14	C45	C59	Female	Female	08:00:00	12:30:00	270	00:02:49	168.965	C45	approach-close	no-response	Affiliative	C45	C59	TRUE
1	CF-2015-07-15-J	1	2015-07-15	15	C59	C58	Female	Female	08:00:00	12:30:00	270	00:03:00	179.905	C59	approach	retreat	Displacement	C59	C58	FALSE
1	CF-2015-07-15-J	1	2015-07-15	16	C59	C29	Female	Female	08:00:00	12:30:00	270	00:05:06	306.324	C59	approach-close	no-response	Affiliative	C59	C29	TRUE
1	CF-2015-07-15-J	1	2015-07-15	17	C59	C29	Female	Female	08:00:00	12:30:00	270	00:05:56	356.413	C59	allogrooming	no-response	Affiliative	C59	C29	TRUE
1	CF-2015-07-15-J	1	2015-07-15	18	C29	C59	Female	Female	08:00:00	12:30:00	270	00:08:18	498.354	C29	approach	no-response	Affiliative	C29	C59	TRUE
1	CF-2015-07-15-J	1	2015-07-15	19	C45	C45	Female	Female	08:00:00	12:30:00	270	00:09:33	573.462	C45	approach-close	retreat	Affiliative	C45	C59	TRUE
1	CF-2015-07-15-J	1	2015-07-15	20	C45	C29	Female	Female	08:00:00	12:30:00	270	00:10:30	629.535	C45	approach-close	retreat	Displacement	C45	C29	FALSE
1	CF-2015-07-15-J	1	2015-07-15	21	C29	C59	Female	Female	08:00:00	12:30:00	270	00:10:44	643.624	C29	approach-close	no-response	Affiliative	C29	C59	TRUE
1	CF-2015-07-15-J	1	2015-07-15	22	C59	C45	Female	Female	08:00:00	12:30:00	270	00:11:45	705.364	C59	approach	no-response	Neutral	C59	C45	TRUE
1	CF-2015-07-15-J	1	2015-07-15	23	C29	C59	Female	Female	08:00:00	12:30:00	270	00:11:51	711.365	C29	approach-close	no-response	Affiliative	C29	C59	TRUE
1	CF-2015-07-15-J	1	2015-07-15	24	C59	C29	Female	Female	08:00:00	12:30:00	270	00:12:06	726.418	C59	allogrooming	no-response	Affiliative	C59	C29	TRUE
1	CF-2015-07-15-J	1	2015-07-15	25	C45	C59	Female	Female	08:00:00	12:30:00	270	00:18:07	1086.638	C45	allogrooming	no-response	Affiliative	C45	C59	TRUE
1	CF-2015-07-15-J	1	2015-07-15	26	C45	C59	Female	Female	08:00:00	12:30:00	270	00:31:00	1859.945	C45	approach	retreat	Displacement	C45	C59	FALSE
1	CF-2015-07-15-J	1	2015-07-15	27	C29	C58	Female	Female	08:00:00	12:30:00	270	00:33:07	1986.633	C29	approach	move	Displacement	C29	C58	FALSE
1	CF-2015-07-15-J	1	2015-07-15	28	C59	C58	Female	Female	08:00:00	12:30:00	270	00:33:24	2004.266	C59	approach	move	Displacement	C59	C58	FALSE
1	CF-2015-07-15-J	1	2015-07-15	29	C45	C58	Female	Female	08:00:00	12:30:00	270	00:34:23	2062.891	C45	approach	move	Displacement	C45	C58	FALSE
1	CF-2015-07-15-J	1	2015-07-15	30	C45	C29	Female	Female	08:00:00	12:30:00	270	00:34:26	2065.768	C45	approach-close	move	Displacement	C45	C29	FALSE
1	CF-2015-07-15-J	1	2015-07-15	31	C29	C59	Female	Female	08:00:00	12:30:00	270	00:34:30	2069.883	C29	approach-close	no-response	Affiliative	C29	C59	TRUE
1	CF-2015-07-15-J	1	2015-07-15	32	C59	C29	Female	Female	08:00:00	12:30:00	270	00:35:27	2126.540	C59	allogrooming	no-response	Affiliative	C59	C29	TRUE
1	CF-2015-07-15-J	1	2015-07-15	33	C59	C58	Female	Female	08:00:00	12:30:00	270	00:35:51	2151.439	C59	approach	move	Displacement	C59	C58	FALSE
1	CF-2015-07-15-J	1	2015-07-15	34	C29	C59	Female	Female	08:00:00	12:30:00	270	00:35:54	2153.883	C29	approach	no-response	Affiliative	C29	C59	TRUE
1	CF-2015-07-15-J	1	2015-07-15	35	C59	C29	Female	Female	08:00:00	12:30:00	270	00:36:07	2166.854	C59	allogrooming	no-response	Affiliative	C59	C29	TRUE
1	CF-2015-07-15-J	1	2015-07-15	36	C45	C59	Female	Female	08:00:00	12:30:00	270	01:00:53	3652.798	C45	approach-close	retreat	Displacement	C45	C59	FALSE
1	CF-2015-07-15-J	1	2015-07-15	37	C45	C59	Female	Female	08:00:00	12:30:00	270	01:01:26	3685.854	C45	approach	retreat	Aggressive	C45	C59	FALSE
1	CF-2015-07-15-J	1	2015-07-15	38	C59	C58	Female	Female	08:00:00	12:30:00	270	01:04:35	3874.652	C59	approach	move	Displacement	C59	C58	FALSE
1	CF-2015-07-15-J	1	2015-07-15	39	C58	C29	Female	Female	08:00:00	12:30:00	270	01:07:54	4074.320	C58	approach	no-response	Affiliative	C58	C29	TRUE
1	CF-2015-07-15-J	1	2015-07-15	40	C29	C58	Female	Female	08:00:00	12:30:00	270	01:08:03	4082.688	C29	approach-close	retreat	Displacement	C29	C58	FALSE
1	CF-2015-07-15-J	1	2015-07-15	41	C29	C58	Female	Female	08:00:00	12:30:00	270	01:08:52	4131.984	C29	approach	retreat	Displacement	C29	C58	FALSE
1	CF-2015-07-15-J	1	2015-07-15	42	C45	C58	Female	Female	08:00:00	12:30:00	270	01:09:15	4154.854	C45	approach	move	Displacement	C45	C58	FALSE
1	CF-2015-07-15-J	1	2015-07-15	43	C45	C59	Female	Female	08:00:00	12:30:00	270	01:09:28	4168.076	C45	approach-close	retreat	Displacement	C45	C59	FALSE
1	CF-2015-07-15-J	1	2015-07-15	44	C58	C29	Female	Female	08:00:00	12:30:00	270	01:09:34	4174.107	C58	approach-close	no-response	Affiliative	C58	C29	TRUE
1	CF-2015-07-15-J	1	2015-07-15	45	C59	C58	Female	Female	08:00:00	12:30:00	270	01:09:39	4179.123	C59	approach	move	Displacement	C59	C58	FALSE
1	CF-2015-07-15-J	1	2015-07-15	46	C59	C58	Female	Female	08:00:00	12:30:00	270	01:10:27	4227.405	C59	approach	move	Displacement	C59	C58	FALSE
1	CF-2015-07-15-J	1	2015-07-15	47	C59	C29	Female	Female	08:00:00	12:30:00	270	01:10:48	4247.793	C59	approach-close	retreat	Displacement	C59	C29	FALSE
1	CF-2015-07-15-J	1	2015-07-15	48	C59	C58	Female	Female	08:00:00	12:30:00	270	01:12:58	4378.481	C59	approach	move	Neutral	C59	C58	TRUE
1	CF-2015-07-15-J	1	2015-07-15	49	C59	C58	Female	Female	08:00:00	12:30:00	270	01:13:12	4392.236	C59	approach	retreat	Displacement	C59	C58	FALSE
1	CF-2015-07-15-J	1	2015-07-15	50	C29	C58	Female	Female	08:00:00	12:30:00	270	01:13:21	4401.445	C29	approach	retreat	Displacement	C29	C58	FALSE
1	CF-2015-07-15-J	1	2015-07-15	51	C45	C29	Female	Female	08:00:00	12:30:00	270	01:15:17	4516.742	C45	approach	retreat	Displacement	C45	C29	FALSE
1	CF-2015-07-15-J	1	2015-07-15	52	C45	C59	Female	Female	08:00:00	12:30:00	270	01:16:17	4577.027	C45	jab	retreat	Aggressive	C45	C59	FALSE
1	CF-2015-07-15-J	1	2015-07-15	53	C59	C29	Female	Female	08:00:00	12:30:00	270	01:16:50	4610.201	C59	approach	retreat	Displacement	C59	C29	FALSE
1	CF-2015-07-15-J	1	2015-07-15	54	C45	C29	Female	Female	08:00:00	12:30:00	270	01:17:14	4633.641	C45	approach	move	Displacement	C45	C29	FALSE
1	CF-2015-07-15-J	1	2015-07-15	55	C59	C29	Female	Female	08:00:00	12:30:00	270	01:18:33	4713.028	C59	approach-close	no-response	Affiliative	C59	C29	TRUE
1	CF-2015-07-15-J	1	2015-07-15	56	C45	C58	Female	Female	08:00:00	12:30:00	270	01:18:45	4724.613	C45	approach	move	Displacement	C45	C58	FALSE
1	CF-2015-07-15-J	1	2015-07-15	57	C59	C58	Female	Female	08:00:00	12:30:00	270	01:19:20	4759.700	C59	jab	move	Aggressive	C59	C58	FALSE
1	CF-2015-07-15-J	1	2015-07-15	58	C45	C59	Female	Female	08:00:00	12:30:00	270	01:21:30	4889.567	C45	peck	peck	Aggressive	C45	C59	FALSE
1	CF-2015-07-15-J	1	2015-07-15	59	C45	C29	Female	Female	08:00:00	12:30:00	270	01:29:48	5387.724	C45	approach-close	move	Displacement	C45	C29	FALSE
1	CF-2015-07-15-J	1	2015-07-15	60	C45	C59	Female	Female	08:00:00	12:30:00	270	01:29:57	5396.773	C45	approach-close	move	Displacement	C45	C59	FALSE
1	CF-2015-07-15-J	1	2015-07-15	61	C59	C58	Female	Female	08:00:00	12:30:00	270	01:30:03	5403.102	C59	approach	move	Displacement	C59	C58	FALSE
1	CF-2015-07-15-J	1	2015-07-15	62	C29	C59	Female	Female	08:00:00	12:30:00	270	01:30:06	5405.844	C29	approach-close	no-response	Affiliative	C29	C59	TRUE
1	CF-2015-07-15-J	1	2015-07-15	63	C59	C29	Female	Female	08:00:00	12:30:00	270	01:31:18	5478.121	C59	touch	no-response	Affiliative	C59	C29	TRUE
1	CF-2015-07-15-J	1	2015-07-15	64	C45	C58	Female	Female	08:00:00	12:30:00	270	01:33:16	5596.021	C45	approach	move	Displacement	C45	C58	FALSE
1	CF-2015-07-15-J	1	2015-07-15	65	C45	C29	Female	Female	08:00:00	12:30:00	270	01:35:43	5742.646	C45	approach-close	move	Displacement	C45	C29	FALSE
1	CF-2015-07-15-J	1	2015-07-15	66	C45	C29	Female	Female	08:00:00	12:30:00	270	01:35:53	5752.752	C45	approach	move	Displacement	C45	C29	FALSE
1	CF-2015-07-15-J	1	2015-07-15	67	C45	C59	Female	Female	08:00:00	12:30:00	270	01:36:16	5776.349	C45	approach-close	no-response	Affiliative	C45	C59	TRUE
1	CF-2015-07-15-J	1	2015-07-15	68	C59	C45	Female	Female	08:00:00	12:30:00	270	01:36:27	5786.686	C59	allogrooming	no-response	Affiliative	C59	C45	TRUE
1	CF-2015-07-15-J	1	2015-07-15	69	C59	C58	Female	Female	08:00:00	12:30:00	270	01:36:45	5805.400	C59	approach	move	Displacement	C59	C58	FALSE
1	CF-2015-07-15-J	1	2015-07-15	70	C45	C59	Female	Female	08:00:00	12:30:00	270	01:37:05	5824.760	C45	approach	move	Displacement	C45	C59	FALSE
1	CF-2015-07-15-J	1	2015-07-15	71	C59	C58	Female	Female	08:00:00	12:30:00	270	01:37:06	5826.001	C59	peck	move	Aggressive	C59	C58	FALSE
1	CF-2015-07-15-J	1	2015-07-15	72	C45	C59	Female	Female	08:00:00	12:30:00	270	01:40:27	6027.024	C45	approach	move	Displacement	C45	C59	FALSE
1	CF-2015-07-15-J	1	2015-07-15	73	C45	C29	Female	Female	08:00:00	12:30:00	270	01:40:28	6028.200	C45	approach	move	Displacement	C45	C29	FALSE
1	CF-2015-07-15-J	1	2015-07-15	74	C45	C59	Female	Female	08:00:00	12:30:00	270	01:42:49	6168.970	C45	approach-close	no-response	Affiliative	C45	C59	TRUE
1	CF-2015-07-15-J	1	2015-07-15	75	C59	C58	Female	Female	08:00:00	12:30:00	270	02:00:32	7231.833	C59	approach	move	Displacement	C59	C58	FALSE
1	CF-2015-07-15-J	1	2015-07-15	76	C59	C45	Female	Female	08:00:00	12:30:00	270	02:04:41	7481.397	C59	approach-close	no-response	Affiliative	C59	C45	TRUE
1	CF-2015-07-15-J	1	2015-07-15	77	C29	C58	Female	Female	08:00:00	12:30:00	270	02:12:04	7923.660	C29	approach	retreat	Displacement	C29	C58	FALSE
1	CF-2015-07-15-J	1	2015-07-15	78	C45	C58	Female	Female	08:00:00	12:30:00	270	02:15:07	8107.235	C45	approach	move	Displacement	C45	C58	FALSE
1	CF-2015-07-15-J	1	2015-07-15	79	C59	C58	Female	Female	08:00:00	12:30:00	270	02:19:01	8340.896	C59	approach	retreat	Displacement	C59	C58	FALSE
1	CF-2015-07-15-J	1	2015-07-15	80	C45	C59	Female	Female	08:00:00	12:30:00	270	02:23:00	8580.294	C45	approach-close	move	Displacement	C45	C59	FALSE
1	CF-2015-07-15-J	1	2015-07-15	81	C59	C45	Female	Female	08:00:00	12:30:00	270	02:23:07	8587.140	C59	approach-close	other-response	Displacement	C45	C59	FALSE
1	CF-2015-07-15-J	1	2015-07-15	82	C29	C58	Female	Female	08:00:00	12:30:00	270	02:25:31	8731.126	C29	approach	retreat	Displacement	C29	C58	FALSE
1	CF-2015-07-15-J	1	2015-07-15	83	C45	C29	Female	Female	08:00:00	12:30:00	270	02:26:34	8793.938	C45	approach	retreat	Displacement	C45	C29	FALSE
1	CF-2015-07-15-J	1	2015-07-15	84	C29	C58	Female	Female	08:00:00	12:30:00	270	02:30:05	9005.395	C29	approach	retreat	Displacement	C29	C58	FALSE
1	CF-2015-07-15-J	1	2015-07-15	85	C29	C58	Female	Female	08:00:00	12:30:00	270	02:31:02	9061.906	C29	approach	retreat	Displacement	C29	C58	FALSE
1	CF-2015-07-15-J	1	2015-07-15	86	C29	C58	Female	Female	08:00:00	12:30:00	270	02:31:19	9079.402	C29	approach	move	Displacement	C29	C58	FALSE
1	CF-2015-07-15-J	1	2015-07-15	87	C29	C58	Female	Female	08:00:00	12:30:00	270	02:34:36	9276.431	C29	approach	move	Displacement	C29	C58	FALSE
1	CF-2015-07-15-J	1	2015-07-15	88	C59	C58	Female	Female	08:00:00	12:30:00	270	02:56:22	10581.928	C59	approach	move	Displacement	C59	C58	FALSE
1	CF-2015-07-15-J	1	2015-07-15	89	C45	C58	Female	Female	08:00:00	12:30:00	270	02:59:45	10784.951	C45	approach	move	Displacement	C45	C58	FALSE
1	CF-2015-07-15-J	1	2015-07-15	90	C59	C29	Female	Female	08:00:00	12:30:00	270	03:12:05	11524.670	C59	allogrooming	no-response	Affiliative	C59	C29	TRUE
1	CF-2015-07-15-J	1	2015-07-15	91	C29	C59	Female	Female	08:00:00	12:30:00	270	03:13:43	11622.964	C29	approach	no-response	Affiliative	C29	C59	TRUE
1	CF-2015-07-15-J	1	2015-07-15	92	C59	C29	Female	Female	08:00:00	12:30:00	270	03:13:57	11637.273	C59	approach-close	other-response	Affiliative	C59	C29	TRUE
1	CF-2015-07-15-J	1	2015-07-15	93	C59	C58	Female	Female	08:00:00	12:30:00	270	03:19:55	11995.164	C59	approach	move	Displacement	C59	C58	FALSE
1	CF-2015-07-15-J	1	2015-07-15	94	C59	C58	Female	Female	08:00:00	12:30:00	270	03:21:46	12106.440	C59	approach	move	Displacement	C59	C58	FALSE
1	CF-2015-07-15-J	1	2015-07-15	95	C29	C59	Female	Female	08:00:00	12:30:00	270	03:38:48	13128.252	C29	approach-close	no-response	Affiliative	C29	C59	TRUE
1	CF-2015-07-15-J	1	2015-07-15	96	C29	C59	Female	Female	08:00:00	12:30:00	270	03:40:57	13256.962	C29	approach-close	call-other	Affiliative	C29	C59	TRUE
1	CF-2015-07-15-J	1	2015-07-15	97	C29	C59	Female	Female	08:00:00	12:30:00	270	03:41:33	13293.206	C29	approach-close	no-response	Affiliative	C29	C59	TRUE
1	CF-2015-07-15-J	1	2015-07-15	98	C59	C29	Female	Female	08:00:00	12:30:00	270	03:45:18	13517.694	C59	approach-close	retreat	Displacement	C59	C29	FALSE
1	CF-2015-07-15-J	1	2015-07-15	99	C29	C59	Female	Female	08:00:00	12:30:00	270	03:46:09	13568.598	C29	allogrooming	no-response	Affiliative	C29	C59	TRUE
1	CF-2015-07-15-J	1	2015-07-15	100	C59	C45	Female	Female	08:00:00	12:30:00	270	03:54:38	14078.443	C59	approach	no-response	Affiliative	C59	C45	TRUE
1	CF-2015-07-15-J	1	2015-07-15	101	C59	C29	Female	Female	08:00:00	12:30:00	270	03:54:50	14090.340	C59	approach-close	no-response	Affiliative	C59	C29	TRUE
1	CF-2015-07-15-J	1	2015-07-15	102	C29	C58	Female	Female	08:00:00	12:30:00	270	04:00:19	14419.051	C29	approach	move	Displacement	C29	C58	FALSE
1	CF-2015-07-15-J	1	2015-07-15	103	C45	C59	Female	Female	08:00:00	12:30:00	270	04:05:26	14726.012	C45	approach	move	Displacement	C45	C59	FALSE
1	CF-2015-07-15-J	1	2015-07-15	104	C59	C58	Female	Female	08:00:00	12:30:00	270	04:06:42	14801.595	C59	approach	move	Displacement	C59	C58	FALSE
1	CF-2015-07-15-J	1	2015-07-15	105	C29	C59	Female	Female	08:00:00	12:30:00	270	04:08:13	14892.870	C29	approach-close	other-response	Affiliative	C29	C59	TRUE
1	CF-2015-07-15-J	1	2015-07-15	106	C59	C29	Female	Female	08:00:00	12:30:00	270	04:08:13	14893.122	C59	approach-close	move	Displacement	C59	C29	FALSE
1	CF-2015-07-15-J	1	2015-07-15	107	C29	C58	Female	Female	08:00:00	12:30:00	270	04:08:47	14927.240	C29	approach	retreat	Displacement	C29	C58	FALSE
1	CF-2015-07-15-J	1	2015-07-15	108	C59	C58	Female	Female	08:00:00	12:30:00	270	04:11:01	15061.472	C59	approach	move	Displacement	C59	C58	FALSE
1	CF-2015-07-15-J	1	2015-07-15	109	C59	C58	Female	Female	08:00:00	12:30:00	270	04:11:51	15110.505	C59	approach	move	Displacement	C59	C58	FALSE
1	CF-2015-07-15-J	1	2015-07-15	110	C59	C58	Female	Female	08:00:00	12:30:00	270	04:13:42	15222.269	C59	approach	move	Displacement	C59	C58	FALSE
1	CF-2015-07-15-J	1	2015-07-15	111	C45	C59	Female	Female	08:00:00	12:30:00	270	04:13:58	15237.626	C45	approach-close	move	Displacement	C45	C59	FALSE
1	CF-2015-07-15-J	1	2015-07-15	112	C29	C58	Female	Female	08:00:00	12:30:00	270	04:14:08	15248.090	C29	approach	move	Displacement	C29	C58	FALSE
1	CF-2015-07-15-J	1	2015-07-15	113	C59	C29	Female	Female	08:00:00	12:30:00	270	04:14:16	15256.308	C59	approach-close	move	Affiliative	C59	C29	TRUE
1	CF-2015-07-15-J	1	2015-07-15	114	C45	C29	Female	Female	08:00:00	12:30:00	270	04:14:18	15258.007	C45	approach	move	Displacement	C45	C29	FALSE
1	CF-2015-07-15-J	1	2015-07-15	115	C45	C58	Female	Female	08:00:00	12:30:00	270	04:16:27	15386.610	C45	approach	move	Displacement	C45	C58	FALSE
1	CF-2015-08-18-J	2	2015-08-18	1	C29	C45	Female	Female	08:15:00	10:35:00	140	00:00:52	52.229	C29	approach	retreat	Displacement	C29	C45	FALSE
1	CF-2015-08-18-J	2	2015-08-18	2	C29	C58	Female	Female	08:15:00	10:35:00	140	00:00:55	54.637	C29	approach-close	retreat	Displacement	C29	C58	FALSE
1	CF-2015-08-18-J	2	2015-08-18	3	C59	C29	Female	Female	08:15:00	10:35:00	140	00:00:57	57.184	C59	approach	retreat	Displacement	C59	C29	FALSE
1	CF-2015-08-18-J	2	2015-08-18	4	C29	C58	Female	Female	08:15:00	10:35:00	140	00:00:57	57.415	C29	approach	move	Displacement	C29	C58	FALSE
1	CF-2015-08-18-J	2	2015-08-18	5	C29	C59	Female	Female	08:15:00	10:35:00	140	00:01:13	73.451	C29	approach	move	Displacement	C29	C59	FALSE
1	CF-2015-08-18-J	2	2015-08-18	6	C29	C58	Female	Female	08:15:00	10:35:00	140	00:01:14	73.702	C29	approach	move	Displacement	C29	C58	FALSE
1	CF-2015-08-18-J	2	2015-08-18	7	C45	C29	Female	Female	08:15:00	10:35:00	140	00:01:20	79.566	C45	approach	retreat	Displacement	C45	C29	FALSE
1	CF-2015-08-18-J	2	2015-08-18	8	C45	C58	Female	Female	08:15:00	10:35:00	140	00:01:29	88.876	C45	approach	move	Displacement	C45	C58	FALSE
1	CF-2015-08-18-J	2	2015-08-18	9	C45	C29	Female	Female	08:15:00	10:35:00	140	00:01:42	101.507	C45	approach	move	Displacement	C45	C29	FALSE
1	CF-2015-08-18-J	2	2015-08-18	10	C45	C59	Female	Female	08:15:00	10:35:00	140	00:01:42	101.689	C45	approach-close	no-response	Affiliative	C45	C59	TRUE
1	CF-2015-08-18-J	2	2015-08-18	11	C45	C59	Female	Female	08:15:00	10:35:00	140	00:01:47	107.357	C45	approach-close	move	Displacement	C45	C59	FALSE
1	CF-2015-08-18-J	2	2015-08-18	12	C29	C58	Female	Female	08:15:00	10:35:00	140	00:01:51	110.794	C29	approach	move	Displacement	C29	C58	FALSE
1	CF-2015-08-18-J	2	2015-08-18	13	C29	C45	Female	Female	08:15:00	10:35:00	140	00:01:56	115.638	C29	approach	move	Displacement	C29	C45	FALSE
1	CF-2015-08-18-J	2	2015-08-18	14	C58	C59	Female	Female	08:15:00	10:35:00	140	00:02:44	164.494	C58	approach-close	no-response	Neutral	C58	C59	TRUE
1	CF-2015-08-18-J	2	2015-08-18	15	C29	C58	Female	Female	08:15:00	10:35:00	140	00:02:48	167.8	C29	approach	retreat	Displacement	C29	C58	FALSE
1	CF-2015-08-18-J	2	2015-08-18	16	C45	C58	Female	Female	08:15:00	10:35:00	140	00:02:48	168.41	C45	approach	move	Aggressive	C45	C58	FALSE
1	CF-2015-08-18-J	2	2015-08-18	17	C29	C58	Female	Female	08:15:00	10:35:00	140	00:03:03	182.555	C29	approach	no-response	Neutral	C29	C58	TRUE
1	CF-2015-08-18-J	2	2015-08-18	18	C29	C45	Female	Female	08:15:00	10:35:00	140	00:03:05	185.032	C29	approach-close	other-response	Aggressive	C45	C29	FALSE
1	CF-2015-08-18-J	2	2015-08-18	19	C29	C59	Female	Female	08:15:00	10:35:00	140	00:03:08	187.81	C29	approach	no-response	Affiliative	C29	C59	TRUE
1	CF-2015-08-18-J	2	2015-08-18	20	C29	C58	Female	Female	08:15:00	10:35:00	140	00:03:26	205.803	C29	approach	move	Displacement	C29	C58	FALSE
1	CF-2015-08-18-J	2	2015-08-18	21	C59	C45	Female	Female	08:15:00	10:35:00	140	00:03:38	218.18	C59	approach	no-response	Neutral	C59	C45	TRUE
1	CF-2015-08-18-J	2	2015-08-18	22	C29	C59	Female	Female	08:15:00	10:35:00	140	00:03:54	233.89	C29	approach-close	no-response	Affiliative	C29	C59	TRUE
1	CF-2015-08-18-J	2	2015-08-18	23	C45	C29	Female	Female	08:15:00	10:35:00	140	00:10:18	618.16	C45	approach	move	Displacement	C45	C29	FALSE
1	CF-2015-08-18-J	2	2015-08-18	24	C29	C59	Female	Female	08:15:00	10:35:00	140	00:10:21	621.122	C29	approach-close	no-response	Affiliative	C29	C59	TRUE
1	CF-2015-08-18-J	2	2015-08-18	25	C45	C59	Female	Female	08:15:00	10:35:00	140	00:11:18	677.806	C45	approach	move	Displacement	C45	C59	FALSE
1	CF-2015-08-18-J	2	2015-08-18	26	C45	C29	Female	Female	08:15:00	10:35:00	140	00:11:39	698.75	C45	approach	move	Displacement	C45	C29	FALSE
1	CF-2015-08-18-J	2	2015-08-18	27	C58	C59	Female	Female	08:15:00	10:35:00	140	00:12:20	739.846	C58	approach	no-response	Affiliative	C58	C59	TRUE
1	CF-2015-08-18-J	2	2015-08-18	28	C59	C58	Female	Female	08:15:00	10:35:00	140	00:12:40	759.818	C59	approach	move	Aggressive	C59	C58	FALSE
1	CF-2015-08-18-J	2	2015-08-18	29	C59	C29	Female	Female	08:15:00	10:35:00	140	00:14:00	839.7	C59	approach-close	no-response	Affiliative	C59	C29	TRUE
1	CF-2015-08-18-J	2	2015-08-18	30	C59	C29	Female	Female	08:15:00	10:35:00	140	00:14:19	858.751	C59	allogrooming	no-response	Affiliative	C59	C29	TRUE
1	CF-2015-08-18-J	2	2015-08-18	31	C58	C59	Female	Female	08:15:00	10:35:00	140	00:14:55	895.217	C58	approach	move	Displacement	C58	C59	FALSE
1	CF-2015-08-18-J	2	2015-08-18	32	C59	C45	Female	Female	08:15:00	10:35:00	140	00:14:57	896.531	C59	approach	no-response	Neutral	C59	C45	TRUE
1	CF-2015-08-18-J	2	2015-08-18	33	C59	C58	Female	Female	08:15:00	10:35:00	140	00:15:17	917.316	C59	approach	retreat	Displacement	C59	C58	FALSE
1	CF-2015-08-18-J	2	2015-08-18	34	C29	C59	Female	Female	08:15:00	10:35:00	140	00:15:23	922.557	C29	allogrooming	no-response	Affiliative	C29	C59	TRUE
1	CF-2015-08-18-J	2	2015-08-18	35	C58	C59	Female	Female	08:15:00	10:35:00	140	00:17:29	1049.17	C58	approach-close	no-response	Affiliative	C58	C59	TRUE
1	CF-2015-08-18-J	2	2015-08-18	36	C59	C58	Female	Female	08:15:00	10:35:00	140	00:17:35	1055.02	C59	approach-close	retreat	Displacement	C59	C58	FALSE
1	CF-2015-08-18-J	2	2015-08-18	37	C58	C59	Female	Female	08:15:00	10:35:00	140	00:17:37	1057.42	C58	approach-close	no-response	Affiliative	C58	C59	TRUE
1	CF-2015-08-18-J	2	2015-08-18	38	C59	C58	Female	Female	08:15:00	10:35:00	140	00:17:54	1073.54	C59	approach-close	move	Aggressive	C59	C58	FALSE
1	CF-2015-08-18-J	2	2015-08-18	39	C29	C59	Female	Female	08:15:00	10:35:00	140	00:18:46	1125.6	C29	approach-close	no-response	Affiliative	C29	C59	TRUE
1	CF-2015-08-18-J	2	2015-08-18	40	C59	C58	Female	Female	08:15:00	10:35:00	140	00:18:54	1133.58	C59	approach	move	Displacement	C59	C58	FALSE
1	CF-2015-08-18-J	2	2015-08-18	41	C45	C29	Female	Female	08:15:00	10:35:00	140	00:19:22	1162.47	C45	approach	retreat	Displacement	C45	C29	FALSE
1	CF-2015-08-18-J	2	2015-08-18	42	C29	C58	Female	Female	08:15:00	10:35:00	140	00:19:39	1179.24	C29	approach	move	Displacement	C29	C58	FALSE
1	CF-2015-08-18-J	2	2015-08-18	43	C59	C29	Female	Female	08:15:00	10:35:00	140	00:22:40	1360.22	C59	approach	move	Displacement	C59	C29	FALSE
1	CF-2015-08-18-J	2	2015-08-18	44	C29	C45	Female	Female	08:15:00	10:35:00	140	00:22:42	1361.52	C29	approach	no-response	Neutral	C29	C45	TRUE
1	CF-2015-08-18-J	2	2015-08-18	45	C59	C45	Female	Female	08:15:00	10:35:00	140	00:22:56	1375.79	C59	approach-close	call-other	Affiliative	C59	C45	TRUE
1	CF-2015-08-18-J	2	2015-08-18	46	C59	C58	Female	Female	08:15:00	10:35:00	140	00:23:07	1387.05	C59	approach	move	Displacement	C59	C58	FALSE
1	CF-2015-08-18-J	2	2015-08-18	47	C29	C59	Female	Female	08:15:00	10:35:00	140	00:25:19	1519.16	C29	approach	no-response	Neutral	C29	C59	TRUE
1	CF-2015-08-18-J	2	2015-08-18	48	C59	C58	Female	Female	08:15:00	10:35:00	140	00:28:22	1702.17	C59	approach	move	Displacement	C59	C58	FALSE
1	CF-2015-08-18-J	2	2015-08-18	49	C59	C58	Female	Female	08:15:00	10:35:00	140	00:30:29	1828.58	C59	approach	move	Displacement	C59	C58	FALSE
1	CF-2015-08-18-J	2	2015-08-18	50	C59	C45	Female	Female	08:15:00	10:35:00	140	00:32:13	1932.77	C59	approach	no-response	Affiliative	C59	C45	TRUE
1	CF-2015-08-18-J	2	2015-08-18	51	C45	C59	Female	Female	08:15:00	10:35:00	140	00:41:42	2501.79	C45	approach	no-response	Affiliative	C45	C59	TRUE
1	CF-2015-08-18-J	2	2015-08-18	52	C45	C59	Female	Female	08:15:00	10:35:00	140	00:44:43	2682.64	C45	approach	no-response	Affiliative	C45	C59	TRUE
1	CF-2015-08-18-J	2	2015-08-18	53	C29	C58	Female	Female	08:15:00	10:35:00	140	00:48:05	2884.53	C29	approach	move	Displacement	C29	C58	FALSE
1	CF-2015-08-18-J	2	2015-08-18	54	C29	C59	Female	Female	08:15:00	10:35:00	140	00:48:05	2885.44	C29	approach	no-response	Affiliative	C29	C59	TRUE
1	CF-2015-08-18-J	2	2015-08-18	55	C59	C29	Female	Female	08:15:00	10:35:00	140	00:48:22	2902.09	C59	approach	no-response	Affiliative	C59	C29	TRUE
1	CF-2015-08-18-J	2	2015-08-18	56	C45	C58	Female	Female	08:15:00	10:35:00	140	00:48:41	2921.17	C45	approach	move	Displacement	C45	C58	FALSE
1	CF-2015-08-18-J	2	2015-08-18	57	C59	C45	Female	Female	08:15:00	10:35:00	140	00:50:02	3002.03	C59	approach	no-response	Affiliative	C59	C45	TRUE
1	CF-2015-08-18-J	2	2015-08-18	58	C59	C29	Female	Female	08:15:00	10:35:00	140	00:51:13	3073.49	C59	approach	no-response	Affiliative	C59	C29	TRUE
1	CF-2015-08-18-J	2	2015-08-18	59	C59	C45	Female	Female	08:15:00	10:35:00	140	00:53:45	3224.78	C59	approach-close	no-response	Affiliative	C59	C45	TRUE
1	CF-2015-08-18-J	2	2015-08-18	60	C45	C59	Female	Female	08:15:00	10:35:00	140	00:53:50	3230.22	C45	touch	other-response	Affiliative	C45	C59	TRUE
1	CF-2015-08-18-J	2	2015-08-18	61	C59	C45	Female	Female	08:15:00	10:35:00	140	00:53:51	3231.43	C59	jab	retreat	Aggressive	C59	C45	FALSE
1	CF-2015-08-18-J	2	2015-08-18	62	C45	C29	Female	Female	08:15:00	10:35:00	140	00:56:25	3385.21	C45	jab	retreat	Displacement	C45	C29	FALSE
1	CF-2015-08-18-J	2	2015-08-18	63	C29	C59	Female	Female	08:15:00	10:35:00	140	00:56:43	3403.13	C29	approach-close	no-response	Affiliative	C29	C59	TRUE
1	CF-2015-08-18-J	2	2015-08-18	64	C59	C45	Female	Female	08:15:00	10:35:00	140	00:57:14	3434.28	C59	approach	no-response	Neutral	C59	C45	TRUE
1	CF-2015-08-18-J	2	2015-08-18	65	C45	C59	Female	Female	08:15:00	10:35:00	140	01:01:18	3678.29	C45	approach-close	move	Displacement	C45	C59	FALSE
1	CF-2015-08-18-J	2	2015-08-18	66	C59	C45	Female	Female	08:15:00	10:35:00	140	01:01:24	3683.53	C59	approach-close	no-response	Affiliative	C59	C45	TRUE
1	CF-2015-08-18-J	2	2015-08-18	67	C45	C59	Female	Female	08:15:00	10:35:00	140	01:01:54	3713.54	C45	allogrooming	no-response	Affiliative	C45	C59	TRUE
1	CF-2015-08-18-J	2	2015-08-18	68	C45	C59	Female	Female	08:15:00	10:35:00	140	01:02:28	3748.3	C45	allogrooming	no-response	Affiliative	C45	C59	TRUE
1	CF-2015-08-18-J	2	2015-08-18	69	C58	C59	Female	Female	08:15:00	10:35:00	140	01:38:28	5908.42	C58	approach	no-response	Neutral	C58	C59	TRUE
1	CF-2015-08-18-J	2	2015-08-18	70	C59	C58	Female	Female	08:15:00	10:35:00	140	01:38:37	5916.77	C59	approach-close	move	Displacement	C59	C58	FALSE
1	CF-2015-08-18-J	2	2015-08-18	71	C29	C59	Female	Female	08:15:00	10:35:00	140	01:38:39	5918.69	C29	approach-close	no-response	Affiliative	C29	C59	TRUE
1	CF-2015-08-18-J	2	2015-08-18	72	C45	C58	Female	Female	08:15:00	10:35:00	140	01:38:39	5918.69	C45	approach	move	Displacement	C45	C58	FALSE
1	CF-2015-08-18-J	2	2015-08-18	73	C45	C59	Female	Female	08:15:00	10:35:00	140	01:38:41	5921.11	C45	approach-close	retreat	Displacement	C45	C59	FALSE
1	CF-2015-08-18-J	2	2015-08-18	74	C59	C29	Female	Female	08:15:00	10:35:00	140	01:38:41	5921.31	C59	approach-close	retreat	Displacement	C59	C29	FALSE
1	CF-2015-08-18-J	2	2015-08-18	75	C45	C59	Female	Female	08:15:00	10:35:00	140	01:38:55	5935.49	C45	approach-close	move	Displacement	C45	C59	FALSE
1	CF-2015-08-18-J	2	2015-08-18	76	C45	C29	Female	Female	08:15:00	10:35:00	140	01:38:56	5935.89	C45	approach-close	move	Displacement	C45	C29	FALSE
1	CF-2015-08-18-J	2	2015-08-18	77	C59	C58	Female	Female	08:15:00	10:35:00	140	01:39:01	5940.76	C59	jab	move	Displacement	C59	C58	FALSE
1	CF-2015-08-18-J	2	2015-08-18	78	C29	C59	Female	Female	08:15:00	10:35:00	140	01:39:19	5958.67	C29	approach	no-response	Affiliative	C29	C59	TRUE
1	CF-2015-08-18-J	2	2015-08-18	79	C29	C59	Female	Female	08:15:00	10:35:00	140	01:43:09	6189.23	C29	approach-close	move	Displacement	C29	C59	FALSE
1	CF-2015-08-18-J	2	2015-08-18	80	C59	C58	Female	Female	08:15:00	10:35:00	140	01:44:05	6245.5	C59	approach-close	move	Displacement	C59	C58	FALSE
1	CF-2015-08-18-J	2	2015-08-18	81	C59	C58	Female	Female	08:15:00	10:35:00	140	01:44:33	6273.21	C59	approach-close	move	Displacement	C59	C58	FALSE
1	CF-2015-08-18-J	2	2015-08-18	82	C59	C45	Female	Female	08:15:00	10:35:00	140	01:46:20	6379.96	C59	approach	no-response	Neutral	C59	C45	TRUE
1	CF-2015-08-18-J	2	2015-08-18	83	C58	C59	Female	Female	08:15:00	10:35:00	140	01:46:49	6408.99	C58	approach	retreat	Neutral	C58	C59	TRUE
1	CF-2015-08-18-J	2	2015-08-18	84	C45	C58	Female	Female	08:15:00	10:35:00	140	01:46:50	6410.26	C45	approach	move	Displacement	C45	C58	FALSE
1	CF-2015-08-18-J	2	2015-08-18	85	C29	C59	Female	Female	08:15:00	10:35:00	140	01:46:52	6412.03	C29	approach-close	no-response	Affiliative	C29	C59	TRUE
1	CF-2015-08-18-J	2	2015-08-18	86	C58	C59	Female	Female	08:15:00	10:35:00	140	01:47:35	6455.13	C58	approach	retreat	Aggressive	C59	C58	FALSE
1	CF-2015-08-18-J	2	2015-08-18	87	C59	C58	Female	Female	08:15:00	10:35:00	140	01:47:45	6465.48	C59	approach	move	Aggressive	C59	C58	FALSE
1	CF-2015-08-18-J	2	2015-08-18	88	C58	C45	Female	Female	08:15:00	10:35:00	140	01:47:49	6469.16	C58	approach	no-response	Neutral	C58	C45	TRUE
1	CF-2015-08-18-J	2	2015-08-18	89	C29	C59	Female	Female	08:15:00	10:35:00	140	01:48:03	6483.42	C29	approach	no-response	Affiliative	C29	C59	TRUE
1	CF-2015-08-18-J	2	2015-08-18	90	C45	C59	Female	Female	08:15:00	10:35:00	140	02:11:30	7890.14	C45	approach	retreat	Displacement	C45	C59	FALSE
1	CF-2015-08-18-J	2	2015-08-18	91	C45	C59	Female	Female	08:15:00	10:35:00	140	02:11:59	7918.54	C45	approach	move	Displacement	C45	C59	FALSE
1	CF-2015-08-18-J	2	2015-08-18	92	C59	C58	Female	Female	08:15:00	10:35:00	140	02:12:01	7921.02	C59	approach	retreat	Displacement	C59	C58	FALSE
1	CF-2015-08-18-J	2	2015-08-18	93	C59	C45	Female	Female	08:15:00	10:35:00	140	02:12:35	7955.1	C59	approach	no-response	Neutral	C59	C45	TRUE
1	CF-2015-08-18-J	2	2015-08-18	94	C45	C58	Female	Female	08:15:00	10:35:00	140	02:12:46	7965.59	C45	approach	move	Displacement	C45	C58	FALSE
1	CF-2015-08-18-J	2	2015-08-18	95	C45	C58	Female	Female	08:15:00	10:35:00	140	02:13:03	7983.06	C45	approach	move	Displacement	C45	C58	FALSE
1	CF-2015-08-18-J	2	2015-08-18	96	C45	C59	Female	Female	08:15:00	10:35:00	140	02:13:11	7991.34	C45	approach	move	Displacement	C45	C59	FALSE
1	CF-2015-08-18-J	2	2015-08-18	97	C59	C29	Female	Female	08:15:00	10:35:00	140	02:13:23	8002.98	C59	approach	no-response	Affiliative	C59	C29	TRUE
1	CF-2015-08-18-J	2	2015-08-18	98	C29	C59	Female	Female	08:15:00	10:35:00	140	02:13:37	8016.73	C29	approach-close	retreat	Displacement	C29	C59	FALSE
1	CF-2015-09-22-B	3	2015-09-22	1	C29	C45	Female	Female	11:45:00	14:40:00	175	00:02:20	139.625	C29	approach	approach	Displacement	C45	C29	FALSE
1	CF-2015-09-22-B	3	2015-09-22	2	C59	C29	Female	Female	11:45:00	14:40:00	175	00:03:15	194.853	C59	approach	retreat	Displacement	C59	C29	FALSE
1	CF-2015-09-22-B	3	2015-09-22	3	C45	C59	Female	Female	11:45:00	14:40:00	175	00:04:08	247.716	C45	approach	no-response	Affiliative	C45	C59	TRUE
1	CF-2015-09-22-B	3	2015-09-22	4	C59	C45	Female	Female	11:45:00	14:40:00	175	00:04:35	274.566	C59	approach	no-response	Affiliative	C59	C45	TRUE
1	CF-2015-09-22-B	3	2015-09-22	5	C59	C29	Female	Female	11:45:00	14:40:00	175	00:05:12	311.812	C59	approach-close	move	Displacement	C59	C29	FALSE
1	CF-2015-09-22-B	3	2015-09-22	6	C45	C59	Female	Female	11:45:00	14:40:00	175	00:06:10	370.333	C45	approach	no-response	Affiliative	C45	C59	TRUE
1	CF-2015-09-22-B	3	2015-09-22	7	C45	C58	Female	Female	11:45:00	14:40:00	175	00:06:45	405.127	C45	approach	move	Displacement	C45	C58	FALSE
1	CF-2015-09-22-B	3	2015-09-22	8	C59	C45	Female	Female	11:45:00	14:40:00	175	00:09:08	548.313	C59	approach-close	food-monopolisation-2	Affiliative	C59	C45	TRUE
1	CF-2015-09-22-B	3	2015-09-22	9	C45	C59	Female	Female	11:45:00	14:40:00	175	00:10:58	658.041	C45	approach-close	retreat	Displacement	C45	C59	FALSE
1	CF-2015-09-22-B	3	2015-09-22	10	C59	C45	Female	Female	11:45:00	14:40:00	175	00:11:34	693.625	C59	approach-close	no-response	Affiliative	C59	C45	TRUE
1	CF-2015-09-22-B	3	2015-09-22	11	C59	C45	Female	Female	11:45:00	14:40:00	175	00:16:32	992.215	C59	approach-close	retreat	Affiliative	C59	C45	TRUE
1	CF-2015-09-22-B	3	2015-09-22	12	C59	C45	Female	Female	11:45:00	14:40:00	175	00:17:08	1027.638	C59	approach-close	move	Affiliative	C59	C45	TRUE
1	CF-2015-09-22-B	3	2015-09-22	13	C45	C29	Female	Female	11:45:00	14:40:00	175	00:17:14	1033.730	C45	approach	move	Displacement	C45	C29	FALSE
1	CF-2015-09-22-B	3	2015-09-22	14	C59	C45	Female	Female	11:45:00	14:40:00	175	00:17:18	1038.432	C59	approach-close	no-response	Affiliative	C59	C45	TRUE
1	CF-2015-09-22-B	3	2015-09-22	15	C29	C58	Female	Female	11:45:00	14:40:00	175	00:17:43	1063.484	C29	approach-close	move	Displacement	C29	C58	FALSE
1	CF-2015-09-22-B	3	2015-09-22	16	C29	C59	Female	Female	11:45:00	14:40:00	175	00:17:53	1073.265	C29	approach	move	Neutral	C29	C59	TRUE
1	CF-2015-09-22-B	3	2015-09-22	17	C45	C58	Female	Female	11:45:00	14:40:00	175	00:17:58	1077.600	C45	approach	move	Displacement	C45	C58	FALSE
1	CF-2015-09-22-B	3	2015-09-22	18	C27	NA	Female	Female	11:45:00	14:40:00	175	00:18:11	1091.148	C27	Release of C27	NA	NA	NA	NA	NA
1	CF-2015-09-22-B	3	2015-09-22	19	C59	C58	Female	Female	11:45:00	14:40:00	175	00:19:17	1157.042	C59	approach	move	Displacement	C59	C58	FALSE
1	CF-2015-09-22-B	3	2015-09-22	20	C29	C58	Female	Female	11:45:00	14:40:00	175	00:19:32	1172.264	C29	approach	move	Displacement	C29	C58	FALSE
1	CF-2015-09-22-B	3	2015-09-22	21	C45	C58	Female	Female	11:45:00	14:40:00	175	00:19:33	1173.496	C45	approach	move	Displacement	C45	C58	FALSE
1	CF-2015-09-22-B	3	2015-09-22	22	C29	C27	Female	Female	11:45:00	14:40:00	175	00:19:45	1185.276	C29	approach	retreat	Neutral	C29	C27	TRUE
1	CF-2015-09-22-B	3	2015-09-22	23	C58	C27	Female	Female	11:45:00	14:40:00	175	00:20:10	1209.825	C58	approach	retreat	Displacement	C58	C27	FALSE
1	CF-2015-09-22-B	3	2015-09-22	24	C59	C58	Female	Female	11:45:00	14:40:00	175	00:20:16	1216.479	C59	approach	move	Displacement	C59	C58	FALSE
1	CF-2015-09-22-B	3	2015-09-22	25	C59	C27	Female	Female	11:45:00	14:40:00	175	00:20:36	1236.193	C59	approach-close	retreat	Aggressive	C59	C27	FALSE
1	CF-2015-09-22-B	3	2015-09-22	26	C59	C29	Female	Female	11:45:00	14:40:00	175	00:20:48	1248.000	C59	approach	move	Displacement	C59	C29	FALSE
1	CF-2015-09-22-B	3	2015-09-22	27	C59	C29	Female	Female	11:45:00	14:40:00	175	00:21:14	1274.216	C59	approach-close	no-response	Neutral	C59	C29	TRUE
1	CF-2015-09-22-B	3	2015-09-22	28	C45	C27	Female	Female	11:45:00	14:40:00	175	00:21:19	1278.602	C45	approach	beg-submissive-call	Aggressive	C45	C27	FALSE
1	CF-2015-09-22-B	3	2015-09-22	29	C45	C59	Female	Female	11:45:00	14:40:00	175	00:22:16	1335.598	C45	approach	move	Displacement	C45	C59	FALSE
1	CF-2015-09-22-B	3	2015-09-22	30	C45	C29	Female	Female	11:45:00	14:40:00	175	00:22:27	1347.273	C45	approach	retreat	Displacement	C45	C29	FALSE
1	CF-2015-09-22-B	3	2015-09-22	31	C45	C27	Female	Female	11:45:00	14:40:00	175	00:22:53	1372.844	C45	approach-close	peck	Aggressive	C27	C45	FALSE
1	CF-2015-09-22-B	3	2015-09-22	32	C45	C58	Female	Female	11:45:00	14:40:00	175	00:23:23	1402.545	C45	approach	move	Displacement	C45	C58	FALSE
1	CF-2015-09-22-B	3	2015-09-22	33	C27	C29	Female	Female	11:45:00	14:40:00	175	00:24:13	1452.681	C27	approach-close	no-response	Neutral	C27	C29	TRUE
1	CF-2015-09-22-B	3	2015-09-22	34	C58	C27	Female	Female	11:45:00	14:40:00	175	00:25:03	1502.629	C58	approach	retreat	Displacement	C58	C27	FALSE
1	CF-2015-09-22-B	3	2015-09-22	35	C45	C27	Female	Female	11:45:00	14:40:00	175	00:25:42	1542.236	C45	approach-close	move	Aggressive	C45	C27	FALSE
1	CF-2015-09-22-B	3	2015-09-22	36	C45	C59	Female	Female	11:45:00	14:40:00	175	00:26:17	1577.000	C45	approach	no-response	Affiliative	C45	C59	TRUE
1	CF-2015-09-22-B	3	2015-09-22	37	C27	C29	Female	Female	11:45:00	14:40:00	175	00:26:44	1603.996	C27	approach	move	Neutral	C27	C29	TRUE
1	CF-2015-09-22-B	3	2015-09-22	38	C29	C27	Female	Female	11:45:00	14:40:00	175	00:26:56	1615.971	C29	approach	no-response	Neutral	C29	C27	TRUE
1	CF-2015-09-22-B	3	2015-09-22	39	C58	C27	Female	Female	11:45:00	14:40:00	175	00:27:25	1644.741	C58	approach	move	Displacement	C58	C27	FALSE
1	CF-2015-09-22-B	3	2015-09-22	40	C29	C58	Female	Female	11:45:00	14:40:00	175	00:27:35	1655.177	C29	approach	move	Displacement	C29	C58	FALSE
1	CF-2015-09-22-B	3	2015-09-22	41	C27	C29	Female	Female	11:45:00	14:40:00	175	00:27:53	1672.561	C27	approach	move	Displacement	C27	C29	FALSE
1	CF-2015-09-22-B	3	2015-09-22	42	C29	C58	Female	Female	11:45:00	14:40:00	175	00:27:53	1673.430	C29	approach	retreat	Displacement	C29	C58	FALSE
1	CF-2015-09-22-B	3	2015-09-22	43	C27	C29	Female	Female	11:45:00	14:40:00	175	00:28:43	1722.960	C27	approach	no-response	Neutral	C27	C29	TRUE
1	CF-2015-09-22-B	3	2015-09-22	44	C58	C27	Female	Female	11:45:00	14:40:00	175	00:29:10	1750.133	C58	approach	retreat	Displacement	C58	C27	FALSE
1	CF-2015-09-22-B	3	2015-09-22	45	C45	C27	Female	Female	11:45:00	14:40:00	175	00:32:56	1975.902	C45	approach-close	move	Aggressive	C45	C27	FALSE
1	CF-2015-09-22-B	3	2015-09-22	46	C29	C59	Female	Female	11:45:00	14:40:00	175	00:32:56	1976.238	C29	approach	no-response	Neutral	C29	C59	TRUE
1	CF-2015-09-22-B	3	2015-09-22	47	C27	C45	Female	Female	11:45:00	14:40:00	175	00:33:22	2001.959	C27	approach	no-response	Neutral	C27	C45	TRUE
1	CF-2015-09-22-B	3	2015-09-22	48	C59	C29	Female	Female	11:45:00	14:40:00	175	00:33:46	2026.374	C59	approach-close	no-response	Affiliative	C59	C29	TRUE
1	CF-2015-09-22-B	3	2015-09-22	49	C45	C59	Female	Female	11:45:00	14:40:00	175	00:35:26	2125.551	C45	approach-close	move	Displacement	C45	C59	FALSE
1	CF-2015-09-22-B	3	2015-09-22	50	C59	C29	Female	Female	11:45:00	14:40:00	175	00:35:27	2127.064	C59	approach-close	move	Displacement	C59	C29	FALSE
1	CF-2015-09-22-B	3	2015-09-22	51	C59	C45	Female	Female	11:45:00	14:40:00	175	00:35:50	2150.014	C59	approach-close	no-response	Affiliative	C59	C45	TRUE
1	CF-2015-09-22-B	3	2015-09-22	52	C29	C59	Female	Female	11:45:00	14:40:00	175	00:36:00	2160.060	C29	approach-close	no-response	Affiliative	C29	C59	TRUE
1	CF-2015-09-22-B	3	2015-09-22	53	C58	C27	Female	Female	11:45:00	14:40:00	175	00:36:47	2207.496	C58	approach	move	Displacement	C58	C27	FALSE
1	CF-2015-09-22-B	3	2015-09-22	54	C29	C59	Female	Female	11:45:00	14:40:00	175	00:50:24	3023.641	C29	approach-close	no-response	Affiliative	C29	C59	TRUE
1	CF-2015-09-22-B	3	2015-09-22	55	C45	NA	Female	Female	11:45:00	14:40:00	175	01:07:55	4074.852	C45	call-aggressive-other	NA	NA	NA	NA	NA
1	CF-2015-09-22-B	3	2015-09-22	56	C58	NA	Female	Female	11:45:00	14:40:00	175	01:09:14	4153.733	C58	call-other	NA	NA	NA	NA	NA
1	CF-2015-09-22-B	3	2015-09-22	57	C59	C27	Female	Female	11:45:00	14:40:00	175	01:14:21	4460.875	C59	approach	move	Aggressive	C59	C27	FALSE
1	CF-2015-09-22-B	3	2015-09-22	58	C59	C58	Female	Female	11:45:00	14:40:00	175	01:14:26	4465.559	C59	approach	move	Displacement	C59	C58	FALSE
1	CF-2015-09-22-B	3	2015-09-22	59	C59	C27	Female	Female	11:45:00	14:40:00	175	01:15:45	4544.829	C59	approach-close	retreat	Displacement	C59	C27	FALSE
1	CF-2015-09-22-B	3	2015-09-22	60	C59	C27	Female	Female	11:45:00	14:40:00	175	01:16:03	4562.825	C59	approach-close	move	Aggressive	C59	C27	FALSE
1	CF-2015-09-22-B	3	2015-09-22	61	C59	C58	Female	Female	11:45:00	14:40:00	175	01:16:29	4589.246	C59	approach	move	Displacement	C59	C58	FALSE
1	CF-2015-09-22-B	3	2015-09-22	62	C45	C59	Female	Female	11:45:00	14:40:00	175	01:17:36	4656.340	C45	approach	no-response	Affiliative	C45	C59	TRUE
1	CF-2015-09-22-B	3	2015-09-22	63	C59	C58	Female	Female	11:45:00	14:40:00	175	01:18:14	4693.984	C59	approach	move	Displacement	C59	C58	FALSE
1	CF-2015-09-22-B	3	2015-09-22	64	C45	C29	Female	Female	11:45:00	14:40:00	175	01:18:19	4698.889	C45	approach	retreat	Displacement	C45	C29	FALSE
1	CF-2015-09-22-B	3	2015-09-22	65	C59	C45	Female	Female	11:45:00	14:40:00	175	01:18:54	4734.099	C59	approach	call-other	Affiliative	C59	C45	TRUE
1	CF-2015-09-22-B	3	2015-09-22	66	C59	C29	Female	Female	11:45:00	14:40:00	175	01:20:15	4815.336	C59	approach	move	Neutral	C59	C29	TRUE
1	CF-2015-09-22-B	3	2015-09-22	67	C45	C59	Female	Female	11:45:00	14:40:00	175	01:20:22	4821.575	C45	approach	retreat	Affiliative	C45	C59	TRUE
1	CF-2015-09-22-B	3	2015-09-22	68	C58	C29	Female	Female	11:45:00	14:40:00	175	01:20:32	4831.694	C58	approach	move	Displacement	C58	C29	FALSE
1	CF-2015-09-22-B	3	2015-09-22	69	C29	C59	Female	Female	11:45:00	14:40:00	175	01:20:36	4836.063	C29	approach-close	no-response	Neutral	C29	C59	TRUE
1	CF-2015-09-22-B	3	2015-09-22	70	C45	C29	Female	Female	11:45:00	14:40:00	175	01:20:36	4836.063	C45	approach-close	move	Aggressive	C45	C29	FALSE
1	CF-2015-09-22-B	3	2015-09-22	71	C29	C59	Female	Female	11:45:00	14:40:00	175	01:20:47	4846.794	C29	approach	no-response	Affiliative	C29	C59	TRUE
1	CF-2015-09-22-B	3	2015-09-22	72	C45	C29	Female	Female	11:45:00	14:40:00	175	01:20:50	4850.236	C45	approach-close	move	Displacement	C45	C29	FALSE
1	CF-2015-09-22-B	3	2015-09-22	73	C59	C29	Female	Female	11:45:00	14:40:00	175	01:20:54	4854.138	C59	approach	retreat	Neutral	C59	C29	TRUE
1	CF-2015-09-22-B	3	2015-09-22	74	C45	C29	Female	Female	11:45:00	14:40:00	175	01:20:56	4856.037	C45	approach	move	Displacement	C45	C29	FALSE
1	CF-2015-09-22-B	3	2015-09-22	75	C45	C29	Female	Female	11:45:00	14:40:00	175	01:21:02	4862.339	C45	approach-close	move	Displacement	C45	C29	FALSE
1	CF-2015-09-22-B	3	2015-09-22	76	C29	C59	Female	Female	11:45:00	14:40:00	175	01:21:10	4869.798	C29	approach	no-response	Neutral	C29	C59	TRUE
1	CF-2015-09-22-B	3	2015-09-22	77	C45	C29	Female	Female	11:45:00	14:40:00	175	01:21:12	4872.114	C45	approach-close	retreat	Displacement	C45	C29	FALSE
1	CF-2015-09-22-B	3	2015-09-22	78	C59	C58	Female	Female	11:45:00	14:40:00	175	01:21:13	4873.340	C59	approach	move	Neutral	C59	C58	TRUE
1	CF-2015-09-22-B	3	2015-09-22	79	C59	C58	Female	Female	11:45:00	14:40:00	175	01:21:28	4887.783	C59	approach	retreat	Displacement	C59	C58	FALSE
1	CF-2015-09-22-B	3	2015-09-22	80	C45	C29	Female	Female	11:45:00	14:40:00	175	01:21:28	4887.783	C45	approach-close	move	Displacement	C45	C29	FALSE
1	CF-2015-09-22-B	3	2015-09-22	81	C29	C45	Female	Female	11:45:00	14:40:00	175	01:21:32	4891.573	C29	approach-close	peck	Aggressive	C45	C29	FALSE
1	CF-2015-09-22-B	3	2015-09-22	82	C29	C59	Female	Female	11:45:00	14:40:00	175	01:21:48	4908.002	C29	approach-close	no-response	Affiliative	C29	C59	TRUE
1	CF-2015-09-22-B	3	2015-09-22	83	C59	C58	Female	Female	11:45:00	14:40:00	175	01:21:54	4914.167	C59	approach-close	move	Aggressive	C59	C58	FALSE
1	CF-2015-09-22-B	3	2015-09-22	84	C59	C58	Female	Female	11:45:00	14:40:00	175	01:22:17	4936.592	C59	approach	move	Displacement	C59	C58	FALSE
1	CF-2015-09-22-B	3	2015-09-22	85	C59	C58	Female	Female	11:45:00	14:40:00	175	01:22:19	4939.260	C59	approach	move	Displacement	C59	C58	FALSE
1	CF-2015-09-22-B	3	2015-09-22	86	C29	C58	Female	Female	11:45:00	14:40:00	175	01:22:28	4948.022	C29	approach	move	Displacement	C29	C58	FALSE
1	CF-2015-09-22-B	3	2015-09-22	87	C59	C29	Female	Female	11:45:00	14:40:00	175	01:22:55	4975.486	C59	approach	move	Neutral	C59	C29	TRUE
1	CF-2015-09-22-B	3	2015-09-22	88	C29	C59	Female	Female	11:45:00	14:40:00	175	01:23:08	4987.873	C29	approach-close	no-response	Affiliative	C29	C59	TRUE
1	CF-2015-09-22-B	3	2015-09-22	89	C58	C29	Female	Female	11:45:00	14:40:00	175	01:24:14	5054.413	C58	approach	no-response	Neutral	C58	C29	TRUE
1	CF-2015-09-22-B	3	2015-09-22	90	C29	C59	Female	Female	11:45:00	14:40:00	175	01:24:32	5071.588	C29	approach-close	no-response	Neutral	C29	C59	TRUE
1	CF-2015-09-22-B	3	2015-09-22	91	C59	C29	Female	Female	11:45:00	14:40:00	175	01:24:48	5087.834	C59	allogrooming	no-response	Affiliative	C59	C29	TRUE
1	CF-2015-09-22-B	3	2015-09-22	92	C59	C45	Female	Female	11:45:00	14:40:00	175	01:25:06	5105.626	C59	approach	no-response	Neutral	C59	C45	TRUE
1	CF-2015-09-22-B	3	2015-09-22	93	C45	C59	Female	Female	11:45:00	14:40:00	175	01:25:28	5128.413	C45	approach-close	move	Displacement	C45	C59	FALSE
1	CF-2015-09-22-B	3	2015-09-22	94	C59	C45	Female	Female	11:45:00	14:40:00	175	01:26:14	5174.162	C59	approach-close	no-response	Affiliative	C59	C45	TRUE
1	CF-2015-09-22-B	3	2015-09-22	95	C29	C59	Female	Female	11:45:00	14:40:00	175	01:26:34	5194.425	C29	allogrooming	no-response	Affiliative	C29	C59	TRUE
1	CF-2015-09-22-B	3	2015-09-22	96	C58	C27	Female	Female	11:45:00	14:40:00	175	01:27:09	5228.910	C58	approach-close	retreat	Displacement	C58	C27	FALSE
1	CF-2015-09-22-B	3	2015-09-22	97	C45	C59	Female	Female	11:45:00	14:40:00	175	01:40:32	6032.359	C45	approach-close	retreat	Displacement	C45	C59	FALSE
1	CF-2015-09-22-B	3	2015-09-22	98	C29	C59	Female	Female	11:45:00	14:40:00	175	01:41:35	6095.119	C29	allogrooming	no-response	Affiliative	C29	C59	TRUE
1	CF-2015-09-22-B	3	2015-09-22	99	C45	C29	Female	Female	11:45:00	14:40:00	175	01:45:48	6348.057	C45	approach-close	move	Displacement	C45	C29	FALSE
1	CF-2015-09-22-B	3	2015-09-22	100	C29	C59	Female	Female	11:45:00	14:40:00	175	01:45:49	6349.473	C29	approach-close	no-response	Affiliative	C29	C59	TRUE
1	CF-2015-09-22-B	3	2015-09-22	101	C29	C59	Female	Female	11:45:00	14:40:00	175	01:46:53	6413.061	C29	approach	no-response	Affiliative	C29	C59	TRUE
1	CF-2015-09-22-B	3	2015-09-22	102	C45	C27	Female	Female	11:45:00	14:40:00	175	01:47:06	6425.885	C45	approach-close	move	Displacement	C45	C27	FALSE
1	CF-2015-09-22-B	3	2015-09-22	103	C45	C59	Female	Female	11:45:00	14:40:00	175	01:48:23	6503.265	C45	approach	no-response	Neutral	C45	C59	TRUE
1	CF-2015-09-22-B	3	2015-09-22	104	C45	C58	Female	Female	11:45:00	14:40:00	175	01:50:30	6630.374	C45	approach	move	Displacement	C45	C58	FALSE
1	CF-2015-09-22-B	3	2015-09-22	105	C45	C58	Female	Female	11:45:00	14:40:00	175	01:50:39	6639.300	C45	approach	move	Displacement	C45	C58	FALSE
1	CF-2015-09-22-B	3	2015-09-22	106	C59	C27	Female	Female	11:45:00	14:40:00	175	01:50:55	6655.169	C59	approach-close	move	Displacement	C59	C27	FALSE
1	CF-2015-09-22-B	3	2015-09-22	107	C29	C58	Female	Female	11:45:00	14:40:00	175	01:51:16	6676.484	C29	approach	retreat	Displacement	C29	C58	FALSE
1	CF-2015-09-22-B	3	2015-09-22	108	C59	C27	Female	Female	11:45:00	14:40:00	175	01:51:30	6689.906	C59	approach-close	move	Aggressive	C59	C27	FALSE
1	CF-2015-09-22-B	3	2015-09-22	109	C59	C29	Female	Female	11:45:00	14:40:00	175	01:51:58	6718.286	C59	approach	move	Displacement	C59	C29	FALSE
1	CF-2015-09-22-B	3	2015-09-22	110	C59	C27	Female	Female	11:45:00	14:40:00	175	01:51:59	6719.409	C59	approach-close	move	Aggressive	C59	C27	FALSE
1	CF-2015-09-22-B	3	2015-09-22	111	C45	C27	Female	Female	11:45:00	14:40:00	175	01:52:04	6723.967	C45	approach-close	move	Aggressive	C45	C27	FALSE
1	CF-2015-09-22-B	3	2015-09-22	112	C45	C58	Female	Female	11:45:00	14:40:00	175	01:52:24	6744.204	C45	approach	move	Displacement	C45	C58	FALSE
1	CF-2015-09-22-B	3	2015-09-22	113	C59	C29	Female	Female	11:45:00	14:40:00	175	01:52:33	6753.434	C59	approach-close	move	Aggressive	C59	C29	FALSE
1	CF-2015-09-22-B	3	2015-09-22	114	C45	C59	Female	Female	11:45:00	14:40:00	175	01:52:51	6770.831	C45	approach-close	retreat	Displacement	C45	C59	FALSE
1	CF-2015-09-22-B	3	2015-09-22	115	C45	C59	Female	Female	11:45:00	14:40:00	175	01:55:31	6931.344	C45	approach-close	no-response	Neutral	C45	C59	TRUE
1	CF-2015-09-22-B	3	2015-09-22	116	C45	C29	Female	Female	11:45:00	14:40:00	175	01:55:35	6934.964	C45	approach	move	Displacement	C45	C29	FALSE
1	CF-2015-09-22-B	3	2015-09-22	117	C59	C58	Female	Female	11:45:00	14:40:00	175	01:56:31	6991.295	C59	approach-close	move	Displacement	C59	C58	FALSE
1	CF-2015-09-22-B	3	2015-09-22	118	C59	C45	Female	Female	11:45:00	14:40:00	175	01:56:53	7013.033	C59	approach-close	no-response	Affiliative	C59	C45	TRUE
1	CF-2015-09-22-B	3	2015-09-22	119	C59	C58	Female	Female	11:45:00	14:40:00	175	01:58:26	7105.600	C59	approach	move	Displacement	C59	C58	FALSE
1	CF-2015-09-22-B	3	2015-09-22	120	C59	C45	Female	Female	11:45:00	14:40:00	175	02:02:31	7351.372	C59	approach-close	other-response	Affiliative	C59	C45	TRUE
1	CF-2015-09-22-B	3	2015-09-22	121	C45	C29	Female	Female	11:45:00	14:40:00	175	02:02:40	7360.075	C45	approach	move	Displacement	C45	C29	FALSE
1	CF-2015-09-22-B	3	2015-09-22	122	C29	C58	Female	Female	11:45:00	14:40:00	175	02:02:42	7361.638	C29	approach	move	Displacement	C29	C58	FALSE
1	CF-2015-09-22-B	3	2015-09-22	123	C29	C59	Female	Female	11:45:00	14:40:00	175	02:02:48	7367.885	C29	approach-close	no-response	Affiliative	C29	C59	TRUE
1	CF-2015-09-22-B	3	2015-09-22	124	C59	C29	Female	Female	11:45:00	14:40:00	175	02:02:51	7370.551	C59	approach	move	Displacement	C59	C29	FALSE
1	CF-2015-09-22-B	3	2015-09-22	125	C29	C59	Female	Female	11:45:00	14:40:00	175	02:03:50	7429.522	C29	approach-close	other-response	Neutral	C29	C59	TRUE
1	CF-2015-09-22-B	3	2015-09-22	126	C59	C29	Female	Female	11:45:00	14:40:00	175	02:03:52	7431.519	C59	approach-close	move	Displacement	C59	C29	FALSE
1	CF-2015-09-22-B	3	2015-09-22	127	C29	C59	Female	Female	11:45:00	14:40:00	175	02:04:32	7472.291	C29	approach	no-response	Affiliative	C29	C59	TRUE
1	CF-2015-09-22-B	3	2015-09-22	128	C29	C59	Female	Female	11:45:00	14:40:00	175	02:04:52	7492.269	C29	approach	no-response	Neutral	C29	C59	TRUE
1	CF-2015-09-22-B	3	2015-09-22	129	C45	C58	Female	Female	11:45:00	14:40:00	175	02:05:27	7526.771	C45	approach	move	Displacement	C45	C58	FALSE
1	CF-2015-09-22-B	3	2015-09-22	130	C59	C45	Female	Female	11:45:00	14:40:00	175	02:05:39	7538.928	C59	approach	no-response	Affiliative	C59	C45	TRUE
1	CF-2015-09-22-B	3	2015-09-22	131	C58	C27	Female	Female	11:45:00	14:40:00	175	02:07:10	7629.553	C58	approach	retreat	Displacement	C58	C27	FALSE
1	CF-2015-09-22-B	3	2015-09-22	132	C29	C58	Female	Female	11:45:00	14:40:00	175	02:08:10	7689.803	C29	approach	retreat	Displacement	C29	C58	FALSE
1	CF-2015-09-22-B	3	2015-09-22	133	C45	C59	Female	Female	11:45:00	14:40:00	175	02:09:53	7792.731	C45	approach	no-response	Affiliative	C45	C59	TRUE
1	CF-2015-09-22-B	3	2015-09-22	134	C45	C59	Female	Female	11:45:00	14:40:00	175	02:11:53	7912.903	C45	approach-close	other-response	Affiliative	C45	C59	TRUE
1	CF-2015-09-22-B	3	2015-09-22	135	C59	C27	Female	Female	11:45:00	14:40:00	175	02:12:04	7924.364	C59	approach	move	Displacement	C59	C27	FALSE
1	CF-2015-09-22-B	3	2015-09-22	136	C59	C58	Female	Female	11:45:00	14:40:00	175	02:12:05	7925.251	C59	approach	move	Displacement	C59	C58	FALSE
1	CF-2015-09-22-B	3	2015-09-22	137	C59	C27	Female	Female	11:45:00	14:40:00	175	02:13:12	7991.751	C59	jab	move	Aggressive	C59	C27	FALSE
1	CF-2015-09-22-B	3	2015-09-22	138	C45	C27	Female	Female	11:45:00	14:40:00	175	02:14:07	8047.337	C45	approach-close	move	Displacement	C45	C27	FALSE
1	CF-2015-09-22-B	3	2015-09-22	139	C45	C27	Female	Female	11:45:00	14:40:00	175	02:14:11	8051.295	C45	approach-close	move	Displacement	C45	C27	FALSE
1	CF-2015-09-22-B	3	2015-09-22	140	C45	C59	Female	Female	11:45:00	14:40:00	175	02:14:36	8075.686	C45	approach-close	retreat	Displacement	C45	C59	FALSE
1	CF-2015-09-22-B	3	2015-09-22	141	C45	C59	Female	Female	11:45:00	14:40:00	175	02:15:50	8150.097	C45	approach-close	no-response	Affiliative	C45	C59	TRUE
1	CF-2015-09-22-B	3	2015-09-22	142	C45	C59	Female	Female	11:45:00	14:40:00	175	02:16:10	8169.779	C45	approach-close	no-response	Affiliative	C45	C59	TRUE
1	CF-2015-09-22-B	3	2015-09-22	143	C45	C59	Female	Female	11:45:00	14:40:00	175	02:16:25	8184.901	C45	approach-close	no-response	Affiliative	C45	C59	TRUE
1	CF-2015-09-22-B	3	2015-09-22	144	C59	C58	Female	Female	11:45:00	14:40:00	175	02:26:08	8768.189	C59	approach-close	move	Displacement	C59	C58	FALSE
1	CF-2015-09-22-B	3	2015-09-22	145	C59	C58	Female	Female	11:45:00	14:40:00	175	02:27:52	8872.192	C59	approach	move	Displacement	C59	C58	FALSE
1	CF-2015-09-22-B	3	2015-09-22	146	C59	C58	Female	Female	11:45:00	14:40:00	175	02:28:01	8881.007	C59	approach	move	Displacement	C59	C58	FALSE
1	CF-2015-09-22-B	3	2015-09-22	147	C45	C29	Female	Female	11:45:00	14:40:00	175	02:29:50	8989.686	C45	approach-close	move	Displacement	C45	C29	FALSE
1	CF-2015-09-22-B	3	2015-09-22	148	C45	C59	Female	Female	11:45:00	14:40:00	175	02:29:58	8998.246	C45	approach-close	no-response	Affiliative	C45	C59	TRUE
1	CF-2015-09-22-B	3	2015-09-22	149	C45	C58	Female	Female	11:45:00	14:40:00	175	02:30:28	9028.036	C45	approach	retreat	Displacement	C45	C58	FALSE
1	CF-2015-09-22-B	3	2015-09-22	150	C59	C58	Female	Female	11:45:00	14:40:00	175	02:30:50	9049.971	C59	approach	move	Displacement	C59	C58	FALSE
1	CF-2015-09-22-B	3	2015-09-22	151	C29	C45	Female	Female	11:45:00	14:40:00	175	02:33:05	9184.632	C29	approach	no-response	Affiliative	C29	C45	TRUE
1	CF-2015-09-22-B	3	2015-09-22	152	C45	C58	Female	Female	11:45:00	14:40:00	175	02:33:26	9205.832	C45	approach	move	Aggressive	C45	C58	FALSE
1	CF-2015-09-22-B	3	2015-09-22	153	C59	C45	Female	Female	11:45:00	14:40:00	175	02:34:00	9240.428	C59	approach-close	call-other	Affiliative	C59	C45	TRUE
1	CF-2015-09-22-B	3	2015-09-22	154	C45	C59	Female	Female	11:45:00	14:40:00	175	02:34:42	9282.222	C45	approach-close	retreat	Displacement	C45	C59	FALSE
1	CF-2015-09-22-B	3	2015-09-22	155	C45	C59	Female	Female	11:45:00	14:40:00	175	02:35:37	9336.588	C45	approach-close	retreat	Displacement	C45	C59	FALSE
1	CF-2015-09-22-B	3	2015-09-22	156	C59	C45	Female	Female	11:45:00	14:40:00	175	02:36:29	9389.291	C59	approach-close	other-response	Affiliative	C59	C45	TRUE
1	CF-2015-09-22-B	3	2015-09-22	157	C59	C45	Female	Female	11:45:00	14:40:00	175	02:38:14	9494.038	C59	approach	other-response	Affiliative	C59	C45	TRUE
1	CF-2015-09-22-B	3	2015-09-22	158	C59	C27	Female	Female	11:45:00	14:40:00	175	02:38:36	9516.239	C59	approach-close	move	Displacement	C59	C27	FALSE
1	CF-2015-09-22-B	3	2015-09-22	159	C27	C59	Female	Female	11:45:00	14:40:00	175	02:38:38	9518.179	C27	approach	move	Displacement	C27	C59	FALSE
1	CF-2015-09-22-B	3	2015-09-22	160	C59	C29	Female	Female	11:45:00	14:40:00	175	02:38:41	9520.944	C59	approach	move	Displacement	C59	C29	FALSE
1	CF-2015-09-22-B	3	2015-09-22	161	C59	C58	Female	Female	11:45:00	14:40:00	175	02:39:37	9577.285	C59	approach-close	move	Displacement	C59	C58	FALSE
1	CF-2015-09-22-B	3	2015-09-22	162	C59	C58	Female	Female	11:45:00	14:40:00	175	02:39:46	9586.197	C59	approach	move	Displacement	C59	C58	FALSE
1	CF-2015-09-22-B	3	2015-09-22	163	C45	C59	Female	Female	11:45:00	14:40:00	175	02:40:32	9631.921	C45	approach-close	retreat	Displacement	C45	C59	FALSE
1	CF-2015-09-22-B	3	2015-09-22	164	C59	C45	Female	Female	11:45:00	14:40:00	175	02:42:53	9772.984	C59	approach-close	no-response	Affiliative	C59	C45	TRUE
1	CF-2015-09-22-B	3	2015-09-22	165	C45	C59	Female	Female	11:45:00	14:40:00	175	02:43:47	9826.837	C45	approach-close	no-response	Affiliative	C45	C59	TRUE
1	CF-2015-09-22-B	3	2015-09-22	166	C45	C59	Female	Female	11:45:00	14:40:00	175	02:44:44	9884.272	C45	approach-close	no-response	Affiliative	C45	C59	TRUE
1	CF-2015-09-22-B	3	2015-09-22	167	C59	C45	Female	Female	11:45:00	14:40:00	175	02:45:22	9922.299	C59	approach-close	no-response	Affiliative	C59	C45	TRUE
1	CF-2015-09-22-B	3	2015-09-22	168	C59	C58	Female	Female	11:45:00	14:40:00	175	02:46:21	9980.697	C59	approach	move	Displacement	C59	C58	FALSE
1	CF-2015-09-22-B	3	2015-09-22	169	C45	C59	Female	Female	11:45:00	14:40:00	175	02:48:27	10106.613	C45	approach	no-response	Neutral	C45	C59	TRUE
1	CF-2015-09-22-B	3	2015-09-22	170	C45	C29	Female	Female	11:45:00	14:40:00	175	02:48:32	10112.188	C45	approach	move	Displacement	C45	C29	FALSE
1	CF-2015-09-22-B	3	2015-09-22	171	C45	C59	Female	Female	11:45:00	14:40:00	175	02:49:13	10153.176	C45	approach	no-response	Neutral	C45	C59	TRUE
1	CF-2015-09-22-B	3	2015-09-22	172	C45	C59	Female	Female	11:45:00	14:40:00	175	02:53:39	10418.597	C45	approach-close	no-response	Affiliative	C45	C59	TRUE
1	CF-2015-09-22-B	3	2015-09-22	173	C59	C29	Female	Female	11:45:00	14:40:00	175	02:54:26	10466.006	C59	approach	retreat	Displacement	C59	C29	FALSE
1	CF-2015-10-10-J	4	2015-10-10	1	C45	C59	Female	Female	12:10:00	15:36:00	206	00:01:07	67.260	C45	approach	move	Displacement	C45	C59	FALSE
1	CF-2015-10-10-J	4	2015-10-10	2	C45	C59	Female	Female	12:10:00	15:36:00	206	00:01:44	103.700	C45	approach-close	retreat	Displacement	C45	C59	FALSE
1	CF-2015-10-10-J	4	2015-10-10	3	C45	C59	Female	Female	12:10:00	15:36:00	206	00:02:14	133.928	C45	approach-close	no-response	Affiliative	C45	C59	TRUE
1	CF-2015-10-10-J	4	2015-10-10	4	C58	C29	Female	Female	12:10:00	15:36:00	206	00:02:40	160.184	C58	approach	retreat	Displacement	C58	C29	FALSE
1	CF-2015-10-10-J	4	2015-10-10	5	C45	C59	Female	Female	12:10:00	15:36:00	206	00:02:50	169.526	C45	approach-close	retreat	Displacement	C45	C59	FALSE
1	CF-2015-10-10-J	4	2015-10-10	6	C58	C27	Female	Female	12:10:00	15:36:00	206	00:05:07	307.176	C58	approach	retreat	Displacement	C58	C27	FALSE
1	CF-2015-10-10-J	4	2015-10-10	7	C45	C29	Female	Female	12:10:00	15:36:00	206	00:05:38	338.099	C45	approach	move	Displacement	C45	C29	FALSE
1	CF-2015-10-10-J	4	2015-10-10	8	C58	C27	Female	Female	12:10:00	15:36:00	206	00:08:00	480.072	C58	approach	move	Displacement	C58	C27	FALSE
1	CF-2015-10-10-J	4	2015-10-10	9	C45	C58	Female	Female	12:10:00	15:36:00	206	00:08:04	483.972	C45	approach	move	Displacement	C45	C58	FALSE
1	CF-2015-10-10-J	4	2015-10-10	10	C59	C58	Female	Female	12:10:00	15:36:00	206	00:10:53	653.121	C59	approach	move	Displacement	C59	C58	FALSE
1	CF-2015-10-10-J	4	2015-10-10	11	C59	C58	Female	Female	12:10:00	15:36:00	206	00:11:27	686.505	C59	approach	move	Displacement	C59	C58	FALSE
1	CF-2015-10-10-J	4	2015-10-10	12	C59	C27	Female	Female	12:10:00	15:36:00	206	00:11:53	713.073	C59	approach	move	Displacement	C59	C27	FALSE
1	CF-2015-10-10-J	4	2015-10-10	13	C45	C58	Female	Female	12:10:00	15:36:00	206	00:12:26	745.814	C45	approach	move	Displacement	C45	C58	FALSE
1	CF-2015-10-10-J	4	2015-10-10	14	C59	C58	Female	Female	12:10:00	15:36:00	206	00:13:17	796.956	C59	approach	move	Displacement	C59	C58	FALSE
1	CF-2015-10-10-J	4	2015-10-10	15	C59	C58	Female	Female	12:10:00	15:36:00	206	00:13:41	820.606	C59	approach-close	move	Displacement	C59	C58	FALSE
1	CF-2015-10-10-J	4	2015-10-10	16	C45	C59	Female	Female	12:10:00	15:36:00	206	00:15:28	928.003	C45	approach	no-response	Neutral	C45	C59	TRUE
1	CF-2015-10-10-J	4	2015-10-10	17	C27	C29	Female	Female	12:10:00	15:36:00	206	00:15:40	940.433	C27	approach-close	no-response	Affiliative	C27	C29	TRUE
1	CF-2015-10-10-J	4	2015-10-10	18	C45	C58	Female	Female	12:10:00	15:36:00	206	00:15:42	941.863	C45	approach	move	Displacement	C45	C58	FALSE
1	CF-2015-10-10-J	4	2015-10-10	19	C29	C27	Female	Female	12:10:00	15:36:00	206	00:15:56	955.955	C29	approach	no-response	Affiliative	C29	C27	TRUE
1	CF-2015-10-10-J	4	2015-10-10	20	C45	C58	Female	Female	12:10:00	15:36:00	206	00:16:59	1019.075	C45	approach	move	Aggressive	C45	C58	FALSE
1	CF-2015-10-10-J	4	2015-10-10	21	C45	C59	Female	Female	12:10:00	15:36:00	206	00:17:05	1025.092	C45	approach-close	retreat	Displacement	C45	C59	FALSE
1	CF-2015-10-10-J	4	2015-10-10	22	C59	C45	Female	Female	12:10:00	15:36:00	206	00:17:23	1043.106	C59	approach-close	fuzzy-head	Affiliative	C59	C45	TRUE
1	CF-2015-10-10-J	4	2015-10-10	23	C59	C45	Female	Female	12:10:00	15:36:00	206	00:18:02	1081.892	C59	approach	no-response	Affiliative	C59	C45	TRUE
1	CF-2015-10-10-J	4	2015-10-10	24	C58	C27	Female	Female	12:10:00	15:36:00	206	00:18:22	1102.368	C58	approach	move	Displacement	C58	C27	FALSE
1	CF-2015-10-10-J	4	2015-10-10	25	C58	C27	Female	Female	12:10:00	15:36:00	206	00:19:49	1189.376	C58	approach	move	Displacement	C58	C27	FALSE
1	CF-2015-10-10-J	4	2015-10-10	26	C59	C45	Female	Female	12:10:00	15:36:00	206	00:19:57	1196.974	C59	approach	no-response	Affiliative	C59	C45	TRUE
1	CF-2015-10-10-J	4	2015-10-10	27	C58	C27	Female	Female	12:10:00	15:36:00	206	00:20:23	1223.246	C58	approach	move	Displacement	C58	C27	FALSE
1	CF-2015-10-10-J	4	2015-10-10	28	C58	C27	Female	Female	12:10:00	15:36:00	206	00:20:59	1259.141	C58	approach	move	Displacement	C58	C27	FALSE
1	CF-2015-10-10-J	4	2015-10-10	29	C58	C27	Female	Female	12:10:00	15:36:00	206	00:21:55	1314.841	C58	approach	move	Displacement	C58	C27	FALSE
1	CF-2015-10-10-J	4	2015-10-10	30	C58	C27	Female	Female	12:10:00	15:36:00	206	00:22:44	1364.109	C58	approach	move	Neutral	C58	C27	FALSE
1	CF-2015-10-10-J	4	2015-10-10	31	C58	C27	Female	Female	12:10:00	15:36:00	206	00:23:14	1393.953	C58	approach	move	Displacement	C58	C27	FALSE
1	CF-2015-10-10-J	4	2015-10-10	32	C58	C27	Female	Female	12:10:00	15:36:00	206	00:23:23	1403.029	C58	approach	move	Displacement	C58	C27	FALSE
1	CF-2015-10-10-J	4	2015-10-10	33	C58	C27	Female	Female	12:10:00	15:36:00	206	00:24:14	1453.560	C58	approach	move	Displacement	C58	C27	FALSE
1	CF-2015-10-10-J	4	2015-10-10	34	C45	C58	Female	Female	12:10:00	15:36:00	206	00:24:55	1494.972	C45	approach	move	Aggressive	C45	C58	FALSE
1	CF-2015-10-10-J	4	2015-10-10	35	C45	C29	Female	Female	12:10:00	15:36:00	206	00:25:28	1528.411	C45	approach	move	Displacement	C45	C29	FALSE
1	CF-2015-10-10-J	4	2015-10-10	36	C45	C59	Female	Female	12:10:00	15:36:00	206	00:26:52	1611.663	C45	approach	no-response	Affiliative	C45	C59	TRUE
1	CF-2015-10-10-J	4	2015-10-10	37	C45	C59	Female	Female	12:10:00	15:36:00	206	00:27:05	1624.789	C45	approach-close	no-response	Aggressive	C45	C59	TRUE
1	CF-2015-10-10-J	4	2015-10-10	38	C45	C59	Female	Female	12:10:00	15:36:00	206	00:28:19	1698.750	C45	peck	no-response	Aggressive	C45	C59	TRUE
1	CF-2015-10-10-J	4	2015-10-10	39	C58	C27	Female	Female	12:10:00	15:36:00	206	00:28:39	1719.008	C58	approach	move	Displacement	C58	C27	FALSE
1	CF-2015-10-10-J	4	2015-10-10	40	C45	C59	Female	Female	12:10:00	15:36:00	206	00:28:45	1724.641	C45	approach-close	no-response	Aggressive	C45	C59	TRUE
1	CF-2015-10-10-J	4	2015-10-10	41	C58	C27	Female	Female	12:10:00	15:36:00	206	00:28:49	1729.274	C58	approach	move	Aggressive	C58	C27	FALSE
1	CF-2015-10-10-J	4	2015-10-10	42	C45	C58	Female	Female	12:10:00	15:36:00	206	00:29:04	1744.431	C45	approach	retreat	Displacement	C45	C58	FALSE
1	CF-2015-10-10-J	4	2015-10-10	43	C45	C29	Female	Female	12:10:00	15:36:00	206	00:29:24	1764.377	C45	approach	move	Displacement	C45	C29	FALSE
1	CF-2015-10-10-J	4	2015-10-10	44	C29	C58	Female	Female	12:10:00	15:36:00	206	00:30:16	1815.631	C29	approach	retreat	Displacement	C29	C58	FALSE
1	CF-2015-10-10-J	4	2015-10-10	45	C58	C27	Female	Female	12:10:00	15:36:00	206	00:30:17	1816.974	C58	approach	retreat	Displacement	C58	C27	FALSE
1	CF-2015-10-10-J	4	2015-10-10	46	C29	C58	Female	Female	12:10:00	15:36:00	206	00:30:34	1834.055	C29	approach	retreat	Displacement	C29	C58	FALSE
1	CF-2015-10-10-J	4	2015-10-10	47	C45	C59	Female	Female	12:10:00	15:36:00	206	00:31:13	1873.029	C45	approach	no-response	Neutral	C45	C59	TRUE
1	CF-2015-10-10-J	4	2015-10-10	48	C45	C59	Female	Female	12:10:00	15:36:00	206	00:31:57	1917.175	C45	approach	move	Displacement	C45	C59	FALSE
1	CF-2015-10-10-J	4	2015-10-10	49	C45	C59	Female	Female	12:10:00	15:36:00	206	00:33:43	2023.074	C45	approach	call-other	Aggressive	C45	C59	TRUE
1	CF-2015-10-10-J	4	2015-10-10	50	C59	C45	Female	Female	12:10:00	15:36:00	206	00:35:34	2133.913	C59	approach-close	no-response	Affiliative	C59	C45	TRUE
1	CF-2015-10-10-J	4	2015-10-10	51	C45	C59	Female	Female	12:10:00	15:36:00	206	00:35:38	2137.993	C45	approach-close	retreat	Aggressive	C45	C59	FALSE
1	CF-2015-10-10-J	4	2015-10-10	52	C59	C45	Female	Female	12:10:00	15:36:00	206	00:35:59	2159.374	C59	approach-close	no-response	Neutral	C59	C45	TRUE
1	CF-2015-10-10-J	4	2015-10-10	53	C45	C59	Female	Female	12:10:00	15:36:00	206	00:36:19	2179.032	C45	approach-close	move	Displacement	C45	C59	FALSE
1	CF-2015-10-10-J	4	2015-10-10	54	C45	C59	Female	Female	12:10:00	15:36:00	206	00:36:47	2207.151	C45	approach-close	call-other	Aggressive	C45	C59	TRUE
1	CF-2015-10-10-J	4	2015-10-10	55	C59	C45	Female	Female	12:10:00	15:36:00	206	00:36:55	2215.304	C59	allogrooming	no-response	Affiliative	C59	C45	TRUE
1	CF-2015-10-10-J	4	2015-10-10	56	C45	C59	Female	Female	12:10:00	15:36:00	206	00:37:06	2226.276	C45	approach	move	Displacement	C45	C59	FALSE
1	CF-2015-10-10-J	4	2015-10-10	57	C45	C59	Female	Female	12:10:00	15:36:00	206	00:37:52	2272.085	C45	approach	move	Displacement	C45	C59	FALSE
1	CF-2015-10-10-J	4	2015-10-10	58	C45	C59	Female	Female	12:10:00	15:36:00	206	00:41:10	2469.520	C45	approach	move	Displacement	C45	C59	FALSE
1	CF-2015-10-10-J	4	2015-10-10	59	C45	C59	Female	Female	12:10:00	15:36:00	206	00:41:13	2472.999	C45	approach	retreat	Displacement	C45	C59	FALSE
1	CF-2015-10-10-J	4	2015-10-10	60	C45	C59	Female	Female	12:10:00	15:36:00	206	00:41:41	2500.888	C45	approach-close	retreat	Displacement	C45	C59	FALSE
1	CF-2015-10-10-J	4	2015-10-10	61	C45	C59	Female	Female	12:10:00	15:36:00	206	00:42:42	2561.513	C45	approach-close	no-response	Aggressive	C45	C59	TRUE
1	CF-2015-10-10-J	4	2015-10-10	62	C45	C59	Female	Female	12:10:00	15:36:00	206	00:42:53	2572.855	C45	approach-close	retreat	Displacement	C45	C59	FALSE
1	CF-2015-10-10-J	4	2015-10-10	63	C59	C45	Female	Female	12:10:00	15:36:00	206	00:43:47	2627.213	C59	approach-close	no-response	Affiliative	C59	C45	TRUE
1	CF-2015-10-10-J	4	2015-10-10	64	C45	C59	Female	Female	12:10:00	15:36:00	206	00:46:14	2773.879	C45	approach-close	retreat	Affiliative	C45	C59	FALSE
1	CF-2015-10-10-J	4	2015-10-10	65	C59	C45	Female	Female	12:10:00	15:36:00	206	00:46:33	2793.092	C59	allogrooming	no-response	Affiliative	C59	C45	TRUE
1	CF-2015-10-10-J	4	2015-10-10	66	C45	C59	Female	Female	12:10:00	15:36:00	206	00:47:34	2853.536	C45	approach-close	no-response	Affiliative	C45	C59	TRUE
1	CF-2015-10-10-J	4	2015-10-10	67	C45	C59	Female	Female	12:10:00	15:36:00	206	00:48:01	2880.675	C45	approach-close	no-response	Affiliative	C45	C59	TRUE
1	CF-2015-10-10-J	4	2015-10-10	68	C59	C45	Female	Female	12:10:00	15:36:00	206	00:48:15	2895.479	C59	pull	no-response	Aggressive	C59	C45	TRUE
1	CF-2015-10-10-J	4	2015-10-10	69	C45	C59	Female	Female	12:10:00	15:36:00	206	00:49:02	2941.863	C45	approach	move	Displacement	C45	C59	FALSE
1	CF-2015-10-10-J	4	2015-10-10	70	C59	C29	Female	Female	12:10:00	15:36:00	206	00:52:16	3135.723	C59	approach	no-response	Neutral	C59	C29	TRUE
1	CF-2015-10-10-J	4	2015-10-10	71	C59	C29	Female	Female	12:10:00	15:36:00	206	00:53:20	3200.251	C59	approach	move	Displacement	C59	C29	FALSE
1	CF-2015-10-10-J	4	2015-10-10	72	C59	C45	Female	Female	12:10:00	15:36:00	206	01:17:32	4651.514	C59	approach-close	no-response	Affiliative	C59	C45	TRUE
1	CF-2015-10-10-J	4	2015-10-10	73	C45	C59	Female	Female	12:10:00	15:36:00	206	01:18:45	4724.696	C45	approach-close	no-response	Affiliative	C45	C59	TRUE
1	CF-2015-10-10-J	4	2015-10-10	74	C45	C59	Female	Female	12:10:00	15:36:00	206	01:19:38	4778.085	C45	approach-close	no-response	Neutral	C45	C59	TRUE
1	CF-2015-10-10-J	4	2015-10-10	75	C45	C59	Female	Female	12:10:00	15:36:00	206	01:20:05	4804.934	C45	approach-close	no-response	Affiliative	C45	C59	TRUE
1	CF-2015-10-10-J	4	2015-10-10	76	C59	C45	Female	Female	12:10:00	15:36:00	206	01:21:38	4897.652	C59	approach-close	no-response	Affiliative	C59	C45	TRUE
1	CF-2015-10-10-J	4	2015-10-10	77	C59	C45	Female	Female	12:10:00	15:36:00	206	01:24:11	5050.743	C59	approach-close	call-other	Affiliative	C59	C45	TRUE
1	CF-2015-10-10-J	4	2015-10-10	78	C45	C59	Female	Female	12:10:00	15:36:00	206	01:26:55	5214.613	C45	approach-close	no-response	Affiliative	C45	C59	TRUE
1	CF-2015-10-10-J	4	2015-10-10	79	C45	C59	Female	Female	12:10:00	15:36:00	206	01:29:25	5365.210	C45	approach-close	no-response	Affiliative	C45	C59	TRUE
1	CF-2015-10-10-J	4	2015-10-10	80	C45	C59	Female	Female	12:10:00	15:36:00	206	01:29:58	5398.364	C45	approach	retreat	Displacement	C45	C59	FALSE
1	CF-2015-10-10-J	4	2015-10-10	81	C45	C59	Female	Female	12:10:00	15:36:00	206	01:31:05	5464.924	C45	approach-close	no-response	Affiliative	C45	C59	TRUE
1	CF-2015-10-10-J	4	2015-10-10	82	C45	C58	Female	Female	12:10:00	15:36:00	206	01:34:00	5639.547	C45	approach	move	Displacement	C45	C58	FALSE
1	CF-2015-10-10-J	4	2015-10-10	83	C45	C27	Female	Female	12:10:00	15:36:00	206	01:34:00	5639.932	C45	approach	move	Displacement	C45	C27	FALSE
1	CF-2015-10-10-J	4	2015-10-10	84	C45	C59	Female	Female	12:10:00	15:36:00	206	01:38:24	5904.431	C45	approach-close	food-monopolisation-2	Affiliative	C45	C59	TRUE
1	CF-2015-10-10-J	4	2015-10-10	85	C45	C59	Female	Female	12:10:00	15:36:00	206	01:39:01	5941.112	C45	approach-close	no-response	Aggressive	C45	C59	FALSE
1	CF-2015-10-10-J	4	2015-10-10	86	C59	C45	Female	Female	12:10:00	15:36:00	206	01:40:10	6009.820	C59	approach	no-response	Affiliative	C59	C45	TRUE
1	CF-2015-10-10-J	4	2015-10-10	87	C59	C45	Female	Female	12:10:00	15:36:00	206	01:41:26	6086.391	C59	approach	call-other	Affiliative	C59	C45	TRUE
1	CF-2015-10-10-J	4	2015-10-10	88	C59	C45	Female	Female	12:10:00	15:36:00	206	01:42:21	6141.345	C59	approach-close	call-other	Neutral	C59	C45	TRUE
1	CF-2015-10-10-J	4	2015-10-10	89	C45	C59	Female	Female	12:10:00	15:36:00	206	01:43:11	6191.485	C45	approach	retreat	Aggressive	C45	C59	FALSE
1	CF-2015-10-10-J	4	2015-10-10	90	C59	C45	Female	Female	12:10:00	15:36:00	206	01:45:26	6325.697	C59	approach	food-monopolisation-2	Displacement	C45	C59	FALSE
1	CF-2015-10-10-J	4	2015-10-10	91	C59	C45	Female	Female	12:10:00	15:36:00	206	01:46:13	6373.446	C59	approach-close	food-monopolisation-2	Displacement	C45	C59	FALSE
1	CF-2015-10-10-J	4	2015-10-10	92	C45	C59	Female	Female	12:10:00	15:36:00	206	01:47:07	6426.550	C45	approach	retreat	Displacement	C45	C59	FALSE
1	CF-2015-10-10-J	4	2015-10-10	93	C45	C59	Female	Female	12:10:00	15:36:00	206	01:47:58	6477.848	C45	approach-close	no-response	Affiliative	C45	C59	TRUE
1	CF-2015-10-10-J	4	2015-10-10	94	C45	C59	Female	Female	12:10:00	15:36:00	206	01:49:12	6552.382	C45	approach-close	no-response	Affiliative	C45	C59	TRUE
1	CF-2015-10-10-J	4	2015-10-10	95	C45	C59	Female	Female	12:10:00	15:36:00	206	01:49:52	6592.292	C45	approach-close	retreat	Displacement	C45	C59	FALSE
1	CF-2015-10-10-J	4	2015-10-10	96	C45	C59	Female	Female	12:10:00	15:36:00	206	01:50:41	6640.573	C45	approach-close	no-response	Affiliative	C45	C59	TRUE
1	CF-2015-10-10-J	4	2015-10-10	97	C45	C59	Female	Female	12:10:00	15:36:00	206	01:51:27	6687.313	C45	approach-close	no-response	Affiliative	C45	C59	TRUE
1	CF-2015-10-10-J	4	2015-10-10	98	C45	C59	Female	Female	12:10:00	15:36:00	206	01:52:12	6731.923	C45	approach-close	no-response	Affiliative	C45	C59	TRUE
1	CF-2015-10-10-J	4	2015-10-10	99	C45	C59	Female	Female	12:10:00	15:36:00	206	01:52:21	6741.030	C45	approach-close	fuzzy-head	Affiliative	C45	C59	TRUE
1	CF-2015-10-10-J	4	2015-10-10	100	C59	C45	Female	Female	12:10:00	15:36:00	206	01:52:44	6763.817	C59	pull	no-response	Aggressive	C59	C45	TRUE
1	CF-2015-10-10-J	4	2015-10-10	101	C45	C59	Female	Female	12:10:00	15:36:00	206	01:52:57	6776.938	C45	approach-close	no-response	Affiliative	C45	C59	TRUE
1	CF-2015-10-10-J	4	2015-10-10	102	C59	C29	Female	Female	12:10:00	15:36:00	206	01:54:56	6895.952	C59	approach	move	Displacement	C59	C29	FALSE
1	CF-2015-10-10-J	4	2015-10-10	103	C59	C45	Female	Female	12:10:00	15:36:00	206	01:56:36	6995.548	C59	approach-close	no-response	Affiliative	C59	C45	TRUE
1	CF-2015-10-10-J	4	2015-10-10	104	C59	C45	Female	Female	12:10:00	15:36:00	206	01:57:42	7061.522	C59	approach-close	move	Displacement	C59	C45	FALSE
1	CF-2015-10-10-J	4	2015-10-10	105	C59	C45	Female	Female	12:10:00	15:36:00	206	01:58:06	7085.880	C59	approach	no-response	Affiliative	C59	C45	TRUE
1	CF-2015-10-10-J	4	2015-10-10	106	C59	C29	Female	Female	12:10:00	15:36:00	206	01:58:13	7093.099	C59	approach-close	move	Aggressive	C59	C29	FALSE
1	CF-2015-10-10-J	4	2015-10-10	107	C59	C45	Female	Female	12:10:00	15:36:00	206	02:00:54	7253.747	C59	approach-close	no-response	Neutral	C59	C45	TRUE
1	CF-2015-10-10-J	4	2015-10-10	108	C45	C59	Female	Female	12:10:00	15:36:00	206	02:01:04	7263.874	C45	approach-close	retreat	Displacement	C45	C59	FALSE
1	CF-2015-10-10-J	4	2015-10-10	109	C45	C59	Female	Female	12:10:00	15:36:00	206	02:03:06	7385.840	C45	approach-close	no-response	Affiliative	C45	C59	TRUE
1	CF-2015-10-10-J	4	2015-10-10	110	C59	C45	Female	Female	12:10:00	15:36:00	206	02:05:44	7543.706	C59	approach-close	no-response	Affiliative	C59	C45	TRUE
1	CF-2015-10-10-J	4	2015-10-10	111	C59	C45	Female	Female	12:10:00	15:36:00	206	02:06:40	7600.018	C59	approach-close	no-response	Aggressive	C59	C45	TRUE
1	CF-2015-10-10-J	4	2015-10-10	112	C59	C45	Female	Female	12:10:00	15:36:00	206	02:08:09	7688.579	C59	approach-close	no-response	Affiliative	C59	C45	TRUE
1	CF-2015-10-10-J	4	2015-10-10	113	C59	C58	Female	Female	12:10:00	15:36:00	206	02:28:12	8891.737	C59	approach	move	Displacement	C59	C58	FALSE
1	CF-2015-10-10-J	4	2015-10-10	114	C29	C58	Female	Female	12:10:00	15:36:00	206	02:30:43	9042.966	C29	approach	retreat	Displacement	C29	C58	FALSE
1	CF-2015-10-10-J	4	2015-10-10	115	C58	C29	Female	Female	12:10:00	15:36:00	206	02:34:45	9285.465	C58	approach	no-response	Affiliative	C58	C29	TRUE
1	CF-2015-10-10-J	4	2015-10-10	116	C45	C29	Female	Female	12:10:00	15:36:00	206	02:36:33	9393.270	C45	approach	retreat	Displacement	C45	C29	FALSE
1	CF-2015-10-10-J	4	2015-10-10	117	C45	C58	Female	Female	12:10:00	15:36:00	206	02:36:41	9400.939	C45	approach	move	Displacement	C45	C58	FALSE
1	CF-2015-10-10-J	4	2015-10-10	118	C45	C29	Female	Female	12:10:00	15:36:00	206	02:36:47	9407.058	C45	approach	move	Displacement	C45	C29	FALSE
1	CF-2015-10-10-J	4	2015-10-10	119	C45	C29	Female	Female	12:10:00	15:36:00	206	02:37:07	9426.580	C45	approach	move	Displacement	C45	C29	FALSE
1	CF-2015-10-10-J	4	2015-10-10	120	C45	C59	Female	Female	12:10:00	15:36:00	206	02:37:47	9466.865	C45	approach-close	retreat	Displacement	C45	C59	FALSE
1	CF-2015-10-10-J	4	2015-10-10	121	C59	C45	Female	Female	12:10:00	15:36:00	206	02:38:08	9488.459	C59	approach-close	no-response	Affiliative	C59	C45	TRUE
1	CF-2015-10-10-J	4	2015-10-10	122	C59	C45	Female	Female	12:10:00	15:36:00	206	02:40:04	9603.583	C59	approach-close	no-response	Affiliative	C59	C45	TRUE
1	CF-2015-10-10-J	4	2015-10-10	123	C58	C27	Female	Female	12:10:00	15:36:00	206	02:42:54	9773.856	C58	approach	move	Displacement	C58	C27	FALSE
1	CF-2015-10-10-J	4	2015-10-10	124	C45	C59	Female	Female	12:10:00	15:36:00	206	02:44:10	9849.626	C45	approach-close	retreat	Displacement	C45	C59	FALSE
1	CF-2015-10-10-J	4	2015-10-10	125	C59	C45	Female	Female	12:10:00	15:36:00	206	02:44:40	9880.025	C59	approach-close	food-giving	Affiliative	C59	C45	TRUE
1	CF-2015-10-10-J	4	2015-10-10	126	C45	C59	Female	Female	12:10:00	15:36:00	206	02:49:10	10149.794	C45	approach-close	retreat	Displacement	C45	C59	FALSE
1	CF-2015-10-10-J	4	2015-10-10	127	C59	C29	Female	Female	12:10:00	15:36:00	206	02:54:55	10494.997	C59	approach	move	Displacement	C59	C29	FALSE
1	CF-2015-10-10-J	4	2015-10-10	128	C27	C29	Female	Female	12:10:00	15:36:00	206	03:00:15	10815.420	C27	approach	no-response	Affiliative	C27	C29	TRUE
1	CF-2015-10-10-J	4	2015-10-10	129	C45	C59	Female	Female	12:10:00	15:36:00	206	03:01:35	10895.082	C45	approach-close	retreat	Displacement	C45	C59	FALSE
1	CF-2015-10-10-J	4	2015-10-10	130	C27	C29	Female	Female	12:10:00	15:36:00	206	03:02:46	10966.141	C27	approach	other-response	Aggressive	C27	C29	FALSE
1	CF-2015-10-10-J	4	2015-10-10	131	C45	C59	Female	Female	12:10:00	15:36:00	206	03:02:52	10972.404	C45	approach-close	no-response	Affiliative	C45	C59	TRUE
1	CF-2015-10-10-J	4	2015-10-10	132	C59	C29	Female	Female	12:10:00	15:36:00	206	03:03:20	11000.263	C59	approach	move	Displacement	C59	C29	FALSE
1	CF-2015-10-10-J	4	2015-10-10	133	C45	C59	Female	Female	12:10:00	15:36:00	206	03:04:30	11069.877	C45	approach-close	retreat	Affiliative	C45	C59	FALSE
1	CF-2015-10-10-J	4	2015-10-10	134	C45	C59	Female	Female	12:10:00	15:36:00	206	03:05:04	11104.416	C45	approach	no-response	Affiliative	C45	C59	TRUE
1	CF-2015-10-10-J	4	2015-10-10	135	C45	C59	Female	Female	12:10:00	15:36:00	206	03:05:15	11115.487	C45	approach	retreat	Displacement	C45	C59	FALSE
1	CF-2015-10-10-J	4	2015-10-10	136	C45	C59	Female	Female	12:10:00	15:36:00	206	03:05:27	11126.563	C45	approach-close	move	Displacement	C45	C59	FALSE
1	CF-2015-10-10-J	4	2015-10-10	137	C45	NA	Female	Female	12:10:00	15:36:00	206	03:05:35	11134.970	C45	call-other	other-response	Affiliative	C59	C45	TRUE
1	CF-2015-10-10-J	4	2015-10-10	138	C59	NA	Female	Female	12:10:00	15:36:00	206	03:06:00	11160.201	C59	approach-close	other-response	Affiliative	C59	C45	TRUE
1	CF-2015-10-10-J	4	2015-10-10	139	C45	C59	Female	Female	12:10:00	15:36:00	206	03:07:34	11253.929	C45	approach-close	no-response	Affiliative	C45	C59	TRUE
1	CF-2015-10-10-J	4	2015-10-10	140	C45	C59	Female	Female	12:10:00	15:36:00	206	03:08:50	11330.469	C45	approach	no-response	Affiliative	C45	C59	TRUE
1	CF-2015-10-10-J	4	2015-10-10	141	C45	C59	Female	Female	12:10:00	15:36:00	206	03:09:30	11370.183	C45	approach-close	no-response	Affiliative	C45	C59	TRUE
1	CF-2015-10-10-J	4	2015-10-10	142	C45	C59	Female	Female	12:10:00	15:36:00	206	03:10:47	11446.720	C45	approach	no-response	Neutral	C45	C59	TRUE
1	CF-2015-10-10-J	4	2015-10-10	143	C59	C27	Female	Female	12:10:00	15:36:00	206	03:11:07	11466.842	C59	jab	move	Aggressive	C59	C27	FALSE
1	CF-2015-10-10-J	4	2015-10-10	144	C45	C59	Female	Female	12:10:00	15:36:00	206	03:11:33	11492.701	C45	approach	move	Aggressive	C45	C59	FALSE
1	CF-2015-10-10-J	4	2015-10-10	145	C45	C59	Female	Female	12:10:00	15:36:00	206	03:11:57	11516.895	C45	approach	move	Aggressive	C45	C59	FALSE
1	CF-2015-10-10-J	4	2015-10-10	146	C45	C59	Female	Female	12:10:00	15:36:00	206	03:13:16	11595.578	C45	approach	move	Displacement	C45	C59	FALSE
1	CF-2015-10-10-J	4	2015-10-10	147	C59	C29	Female	Female	12:10:00	15:36:00	206	03:15:13	11713.443	C59	approach	move	Displacement	C59	C29	FALSE
1	CF-2015-10-10-J	4	2015-10-10	148	C59	C58	Female	Female	12:10:00	15:36:00	206	03:17:47	11867.070	C59	approach	move	Displacement	C59	C58	FALSE
1	CF-2015-10-10-J	4	2015-10-10	149	C45	C58	Female	Female	12:10:00	15:36:00	206	03:19:59	11999.346	C45	approach	move	Displacement	C45	C58	FALSE
1	CF-2015-10-10-J	4	2015-10-10	150	C59	C45	Female	Female	12:10:00	15:36:00	206	03:21:50	12110.219	C59	approach	no-response	Neutral	C59	C45	TRUE
1	CF-2015-10-10-J	4	2015-10-10	151	C45	C59	Female	Female	12:10:00	15:36:00	206	03:21:59	12118.645	C45	approach-close	retreat	Neutral	C45	C59	TRUE
1	CF-2015-10-10-J	4	2015-10-10	152	C45	C58	Female	Female	12:10:00	15:36:00	206	03:22:19	12139.075	C45	approach	move	Displacement	C45	C58	FALSE
1	CF-2015-10-10-J	4	2015-10-10	153	C45	C29	Female	Female	12:10:00	15:36:00	206	03:22:20	12140.181	C45	approach	move	Displacement	C45	C29	FALSE
1	CF-2015-10-10-J	4	2015-10-10	154	C45	C59	Female	Female	12:10:00	15:36:00	206	03:22:57	12177.178	C45	peck	retreat	Displacement	C45	C59	FALSE
1	CF-2015-10-10-J	4	2015-10-10	155	C45	C59	Female	Female	12:10:00	15:36:00	206	03:23:15	12195.335	C45	approach-close	no-response	Affiliative	C45	C59	TRUE
1	CF-2015-10-10-J	4	2015-10-10	156	C58	C27	Female	Female	12:10:00	15:36:00	206	03:23:48	12228.196	C58	approach	move	Displacement	C58	C27	FALSE
1	CF-2015-10-10-J	4	2015-10-10	157	C45	NA	Female	Female	12:10:00	15:36:00	206	03:24:24	12264.260	C45	call-other	call-other	Neutral	C45	C59	TRUE
1	CF-2015-10-10-J	4	2015-10-10	158	C58	C27	Female	Female	12:10:00	15:36:00	206	03:24:30	12269.872	C58	approach	move	Displacement	C58	C27	FALSE
1	CF-2015-10-10-J	4	2015-10-10	159	C45	C59	Female	Female	12:10:00	15:36:00	206	03:25:04	12304.411	C45	approach-close	retreat	Displacement	C45	C59	FALSE
1	CF-2015-10-10-J	4	2015-10-10	160	C45	C59	Female	Female	12:10:00	15:36:00	206	03:25:18	12317.981	C45	approach-close	retreat	Displacement	C45	C59	FALSE
1	CF-2015-10-10-J	4	2015-10-10	161	C45	C59	Female	Female	12:10:00	15:36:00	206	03:25:52	12352.096	C45	approach-close	retreat	Affiliative	C45	C59	FALSE
1	CF-2015-10-31-J	5	2015-10-31	1	C29	C58	Female	Female	11:25:00	14:18:00	173	00:00:35	35.432	C29	approach	retreat	Displacement	C29	C58	FALSE
1	CF-2015-10-31-J	5	2015-10-31	2	C45	C58	Female	Female	11:25:00	14:18:00	173	00:00:51	50.609	C45	approach	move	Displacement	C45	C58	FALSE
1	CF-2015-10-31-J	5	2015-10-31	3	C45	C29	Female	Female	11:25:00	14:18:00	173	00:00:59	58.647	C45	approach	move	Displacement	C45	C29	FALSE
1	CF-2015-10-31-J	5	2015-10-31	4	C29	C27	Female	Female	11:25:00	14:18:00	173	00:01:00	60.286	C29	approach	no-response	Neutral	C29	C27	TRUE
1	CF-2015-10-31-J	5	2015-10-31	5	C59	C58	Female	Female	11:25:00	14:18:00	173	00:01:06	66.415	C59	approach	move	Displacement	C59	C58	FALSE
1	CF-2015-10-31-J	5	2015-10-31	6	C45	C29	Female	Female	11:25:00	14:18:00	173	00:01:22	81.863	C45	approach	move	Displacement	C45	C29	FALSE
1	CF-2015-10-31-J	5	2015-10-31	7	C58	C27	Female	Female	11:25:00	14:18:00	173	00:01:36	95.787	C58	approach	retreat	Displacement	C58	C27	FALSE
1	CF-2015-10-31-J	5	2015-10-31	8	C59	C29	Female	Female	11:25:00	14:18:00	173	00:01:56	116.244	C59	approach-close	retreat	Displacement	C59	C29	FALSE
1	CF-2015-10-31-J	5	2015-10-31	9	C59	C29	Female	Female	11:25:00	14:18:00	173	00:02:15	135.337	C59	approach	move	Displacement	C59	C29	FALSE
1	CF-2015-10-31-J	5	2015-10-31	10	C45	C58	Female	Female	11:25:00	14:18:00	173	00:03:05	184.775	C45	approach	move	Displacement	C45	C58	FALSE
1	CF-2015-10-31-J	5	2015-10-31	11	C59	C29	Female	Female	11:25:00	14:18:00	173	00:03:08	188.059	C59	approach	move	Displacement	C59	C29	FALSE
1	CF-2015-10-31-J	5	2015-10-31	12	C45	C58	Female	Female	11:25:00	14:18:00	173	00:03:10	189.654	C45	approach	move	Displacement	C45	C58	FALSE
1	CF-2015-10-31-J	5	2015-10-31	13	C45	C58	Female	Female	11:25:00	14:18:00	173	00:03:27	207.173	C45	approach	move	Displacement	C45	C58	FALSE
1	CF-2015-10-31-J	5	2015-10-31	14	C59	C29	Female	Female	11:25:00	14:18:00	173	00:03:30	209.608	C59	approach-close	move	Aggressive	C59	C29	FALSE
1	CF-2015-10-31-J	5	2015-10-31	15	C45	C58	Female	Female	11:25:00	14:18:00	173	00:03:34	213.888	C45	approach	move	Displacement	C45	C58	FALSE
1	CF-2015-10-31-J	5	2015-10-31	16	C59	C29	Female	Female	11:25:00	14:18:00	173	00:03:54	233.914	C59	approach	move	Displacement	C59	C29	FALSE
1	CF-2015-10-31-J	5	2015-10-31	17	C45	C27	Female	Female	11:25:00	14:18:00	173	00:03:57	237.267	C45	approach	move	Displacement	C45	C27	FALSE
1	CF-2015-10-31-J	5	2015-10-31	18	C27	C58	Female	Female	11:25:00	14:18:00	173	00:04:18	258.022	C27	approach	retreat	Displacement	C27	C58	FALSE
1	CF-2015-10-31-J	5	2015-10-31	19	C59	C45	Female	Female	11:25:00	14:18:00	173	00:04:34	274.077	C59	approach-close	no-response	Affiliative	C59	C45	TRUE
1	CF-2015-10-31-J	5	2015-10-31	20	C45	C29	Female	Female	11:25:00	14:18:00	173	00:04:42	281.944	C45	approach	move	Displacement	C45	C29	FALSE
1	CF-2015-10-31-J	5	2015-10-31	21	C45	C29	Female	Female	11:25:00	14:18:00	173	00:05:04	303.672	C45	approach	move	Displacement	C45	C29	FALSE
1	CF-2015-10-31-J	5	2015-10-31	22	C59	C58	Female	Female	11:25:00	14:18:00	173	00:05:08	307.705	C59	approach	move	Displacement	C59	C58	FALSE
1	CF-2015-10-31-J	5	2015-10-31	23	C45	C29	Female	Female	11:25:00	14:18:00	173	00:05:50	349.976	C45	approach	move	Displacement	C45	C29	FALSE
1	CF-2015-10-31-J	5	2015-10-31	24	C59	C58	Female	Female	11:25:00	14:18:00	173	00:06:13	373.070	C59	approach	move	Displacement	C59	C58	FALSE
1	CF-2015-10-31-J	5	2015-10-31	25	C45	C59	Female	Female	11:25:00	14:18:00	173	00:06:27	386.589	C45	approach	no-response	Affiliative	C45	C59	TRUE
1	CF-2015-10-31-J	5	2015-10-31	26	C29	C27	Female	Female	11:25:00	14:18:00	173	00:07:30	450.180	C29	approach	retreat	Displacement	C29	C27	FALSE
1	CF-2015-10-31-J	5	2015-10-31	27	C27	C29	Female	Female	11:25:00	14:18:00	173	00:08:09	488.981	C27	approach	retreat	Affiliative	C27	C29	TRUE
1	CF-2015-10-31-J	5	2015-10-31	28	C59	C58	Female	Female	11:25:00	14:18:00	173	00:08:41	520.777	C59	approach	move	Displacement	C59	C58	FALSE
1	CF-2015-10-31-J	5	2015-10-31	29	C59	C45	Female	Female	11:25:00	14:18:00	173	00:08:50	529.895	C59	approach	no-response	Affiliative	C59	C45	TRUE
1	CF-2015-10-31-J	5	2015-10-31	30	C45	C59	Female	Female	11:25:00	14:18:00	173	00:08:55	534.749	C45	approach-close	move	Aggressive	C45	C59	FALSE
1	CF-2015-10-31-J	5	2015-10-31	31	C27	C29	Female	Female	11:25:00	14:18:00	173	00:09:06	546.338	C27	approach	no-response	Neutral	C27	C29	TRUE
1	CF-2015-10-31-J	5	2015-10-31	32	C59	C29	Female	Female	11:25:00	14:18:00	173	00:09:42	582.040	C59	approach	move	Displacement	C59	C29	FALSE
1	CF-2015-10-31-J	5	2015-10-31	33	C59	C29	Female	Female	11:25:00	14:18:00	173	00:09:43	582.940	C59	approach	move	Displacement	C59	C29	FALSE
1	CF-2015-10-31-J	5	2015-10-31	34	C45	C29	Female	Female	11:25:00	14:18:00	173	00:10:25	624.622	C45	approach	move	Displacement	C45	C29	FALSE
1	CF-2015-10-31-J	5	2015-10-31	35	C59	C45	Female	Female	11:25:00	14:18:00	173	00:10:27	626.985	C59	approach	no-response	Affiliative	C59	C45	TRUE
1	CF-2015-10-31-J	5	2015-10-31	36	C59	C58	Female	Female	11:25:00	14:18:00	173	00:10:51	651.154	C59	approach	move	Displacement	C59	C58	FALSE
1	CF-2015-10-31-J	5	2015-10-31	37	C59	C45	Female	Female	11:25:00	14:18:00	173	00:11:00	660.374	C59	approach-close	fuzzy-head	Affiliative	C59	C45	TRUE
1	CF-2015-10-31-J	5	2015-10-31	38	C59	C45	Female	Female	11:25:00	14:18:00	173	00:11:30	690.007	C59	approach	retreat	Affiliative	C59	C45	FALSE
1	CF-2015-10-31-J	5	2015-10-31	39	C45	C59	Female	Female	11:25:00	14:18:00	173	00:12:13	733.352	C45	approach	move	Displacement	C45	C59	FALSE
1	CF-2015-10-31-J	5	2015-10-31	40	C59	C29	Female	Female	11:25:00	14:18:00	173	00:12:16	736.045	C59	approach	move	Displacement	C59	C29	FALSE
1	CF-2015-10-31-J	5	2015-10-31	41	C59	C29	Female	Female	11:25:00	14:18:00	173	00:12:23	742.521	C59	approach	move	Displacement	C59	C29	FALSE
1	CF-2015-10-31-J	5	2015-10-31	42	C45	C29	Female	Female	11:25:00	14:18:00	173	00:13:47	827.017	C45	approach	move	Displacement	C45	C29	FALSE
1	CF-2015-10-31-J	5	2015-10-31	43	C45	C29	Female	Female	11:25:00	14:18:00	173	00:14:04	843.925	C45	approach	move	Displacement	C45	C29	FALSE
1	CF-2015-10-31-J	5	2015-10-31	44	C45	C59	Female	Female	11:25:00	14:18:00	173	00:14:17	856.550	C45	approach	no-response	Affiliative	C45	C59	TRUE
1	CF-2015-10-31-J	5	2015-10-31	45	C45	C59	Female	Female	11:25:00	14:18:00	173	00:14:53	893.482	C45	approach	move	Displacement	C45	C59	FALSE
1	CF-2015-10-31-J	5	2015-10-31	46	C45	C59	Female	Female	11:25:00	14:18:00	173	00:14:56	896.261	C45	approach	move	Displacement	C45	C59	FALSE
1	CF-2015-10-31-J	5	2015-10-31	47	C45	C29	Female	Female	11:25:00	14:18:00	173	00:16:03	963.193	C45	approach	move	Displacement	C45	C29	FALSE
1	CF-2015-10-31-J	5	2015-10-31	48	C59	C29	Female	Female	11:25:00	14:18:00	173	00:16:29	988.680	C59	approach	move	Displacement	C59	C29	FALSE
1	CF-2015-10-31-J	5	2015-10-31	49	C59	C29	Female	Female	11:25:00	14:18:00	173	00:16:41	1000.523	C59	approach	move	Aggressive	C59	C29	FALSE
1	CF-2015-10-31-J	5	2015-10-31	50	C45	C59	Female	Female	11:25:00	14:18:00	173	00:17:23	1042.862	C45	approach	move	Displacement	C45	C59	FALSE
1	CF-2015-10-31-J	5	2015-10-31	51	C45	C59	Female	Female	11:25:00	14:18:00	173	00:17:26	1045.605	C45	approach	move	Displacement	C45	C59	FALSE
1	CF-2015-10-31-J	5	2015-10-31	52	C45	C59	Female	Female	11:25:00	14:18:00	173	00:17:43	1063.350	C45	approach	move	Displacement	C45	C59	FALSE
1	CF-2015-10-31-J	5	2015-10-31	53	C45	C59	Female	Female	11:25:00	14:18:00	173	00:17:47	1067.363	C45	approach	move	Displacement	C45	C59	FALSE
1	CF-2015-10-31-J	5	2015-10-31	54	C45	C59	Female	Female	11:25:00	14:18:00	173	00:18:04	1083.976	C45	approach	move	Displacement	C45	C59	FALSE
1	CF-2015-10-31-J	5	2015-10-31	55	C45	C59	Female	Female	11:25:00	14:18:00	173	00:18:08	1087.578	C45	approach	move	Displacement	C45	C59	FALSE
1	CF-2015-10-31-J	5	2015-10-31	56	C45	C27	Female	Female	11:25:00	14:18:00	173	00:18:37	1117.309	C45	approach	move	Displacement	C45	C27	FALSE
1	CF-2015-10-31-J	5	2015-10-31	57	C45	C59	Female	Female	11:25:00	14:18:00	173	00:18:43	1123.063	C45	approach	move	Displacement	C45	C59	FALSE
1	CF-2015-10-31-J	5	2015-10-31	58	C59	C45	Female	Female	11:25:00	14:18:00	173	00:18:53	1132.653	C59	approach-close	no-response	Affiliative	C59	C45	TRUE
1	CF-2015-10-31-J	5	2015-10-31	59	C45	C59	Female	Female	11:25:00	14:18:00	173	00:19:08	1148.043	C45	approach	move	Displacement	C45	C59	FALSE
1	CF-2015-10-31-J	5	2015-10-31	60	C45	C59	Female	Female	11:25:00	14:18:00	173	00:19:34	1174.387	C45	approach	retreat	Displacement	C45	C59	FALSE
1	CF-2015-10-31-J	5	2015-10-31	61	C45	C58	Female	Female	11:25:00	14:18:00	173	00:20:25	1224.672	C45	approach	move	Displacement	C45	C58	FALSE
1	CF-2015-10-31-J	5	2015-10-31	62	C45	C59	Female	Female	11:25:00	14:18:00	173	00:20:26	1226.022	C45	approach	move	Displacement	C45	C59	FALSE
1	CF-2015-10-31-J	5	2015-10-31	63	C45	C59	Female	Female	11:25:00	14:18:00	173	00:20:30	1230.480	C45	approach-close	retreat	Displacement	C45	C59	FALSE
1	CF-2015-10-31-J	5	2015-10-31	64	C45	C58	Female	Female	11:25:00	14:18:00	173	00:20:53	1252.507	C45	approach	move	Displacement	C45	C58	FALSE
1	CF-2015-10-31-J	5	2015-10-31	65	C45	C27	Female	Female	11:25:00	14:18:00	173	00:20:54	1253.625	C45	approach	move	Displacement	C45	C27	FALSE
1	CF-2015-10-31-J	5	2015-10-31	66	C59	C27	Female	Female	11:25:00	14:18:00	173	00:21:07	1266.944	C59	approach	move	Displacement	C59	C27	FALSE
1	CF-2015-10-31-J	5	2015-10-31	67	C45	C27	Female	Female	11:25:00	14:18:00	173	00:21:08	1267.726	C45	approach	move	Aggressive	C45	C27	FALSE
1	CF-2015-10-31-J	5	2015-10-31	68	C45	C58	Female	Female	11:25:00	14:18:00	173	00:21:09	1269.416	C45	approach-close	move	Aggressive	C45	C58	FALSE
1	CF-2015-10-31-J	5	2015-10-31	69	C45	C29	Female	Female	11:25:00	14:18:00	173	00:21:13	1272.963	C45	approach	move	Displacement	C45	C29	FALSE
1	CF-2015-10-31-J	5	2015-10-31	70	C59	C29	Female	Female	11:25:00	14:18:00	173	00:23:04	1384.376	C59	approach	move	Displacement	C59	C29	FALSE
1	CF-2015-10-31-J	5	2015-10-31	71	C59	C29	Female	Female	11:25:00	14:18:00	173	00:23:31	1410.635	C59	approach	retreat	Displacement	C59	C29	FALSE
1	CF-2015-10-31-J	5	2015-10-31	72	C45	C29	Female	Female	11:25:00	14:18:00	173	00:23:44	1423.577	C45	approach	move	Displacement	C45	C29	FALSE
1	CF-2015-10-31-J	5	2015-10-31	73	C59	C29	Female	Female	11:25:00	14:18:00	173	00:24:37	1477.169	C59	approach	move	Displacement	C59	C29	FALSE
1	CF-2015-10-31-J	5	2015-10-31	74	C45	C58	Female	Female	11:25:00	14:18:00	173	00:25:07	1506.663	C45	approach	move	Displacement	C45	C58	FALSE
1	CF-2015-10-31-J	5	2015-10-31	75	C59	C29	Female	Female	11:25:00	14:18:00	173	00:25:32	1532.487	C59	approach	move	Displacement	C59	C29	FALSE
1	CF-2015-10-31-J	5	2015-10-31	76	C45	C59	Female	Female	11:25:00	14:18:00	173	00:25:50	1549.806	C45	approach	no-response	Affiliative	C45	C59	TRUE
1	CF-2015-10-31-J	5	2015-10-31	77	C45	C59	Female	Female	11:25:00	14:18:00	173	00:26:21	1581.008	C45	approach	move	Displacement	C45	C59	FALSE
1	CF-2015-10-31-J	5	2015-10-31	78	C59	C45	Female	Female	11:25:00	14:18:00	173	00:27:02	1622.241	C59	approach-close	call-other	Affiliative	C59	C45	TRUE
1	CF-2015-10-31-J	5	2015-10-31	79	C45	C59	Female	Female	11:25:00	14:18:00	173	00:27:51	1670.649	C45	approach	no-response	Affiliative	C45	C59	TRUE
1	CF-2015-10-31-J	5	2015-10-31	80	C59	C45	Female	Female	11:25:00	14:18:00	173	00:28:01	1681.097	C59	approach-close	no-response	Affiliative	C59	C45	TRUE
1	CF-2015-10-31-J	5	2015-10-31	81	C45	C59	Female	Female	11:25:00	14:18:00	173	00:28:25	1704.716	C45	approach-close	retreat	Displacement	C45	C59	FALSE
1	CF-2015-10-31-J	5	2015-10-31	82	C45	C59	Female	Female	11:25:00	14:18:00	173	00:28:38	1718.284	C45	approach-close	retreat	Displacement	C45	C59	FALSE
1	CF-2015-10-31-J	5	2015-10-31	83	C29	C58	Female	Female	11:25:00	14:18:00	173	00:28:41	1721.266	C29	approach	no-response	Neutral	C29	C58	TRUE
1	CF-2015-10-31-J	5	2015-10-31	84	C59	C45	Female	Female	11:25:00	14:18:00	173	00:29:35	1774.863	C59	touch	retreat	Affiliative	C59	C45	FALSE
1	CF-2015-10-31-J	5	2015-10-31	85	C59	C58	Female	Female	11:25:00	14:18:00	173	00:32:53	1972.964	C59	approach	move	Displacement	C59	C58	FALSE
1	CF-2015-10-31-J	5	2015-10-31	86	C45	C59	Female	Female	11:25:00	14:18:00	173	00:33:03	1983.045	C45	approach-close	no-response	Affiliative	C45	C59	TRUE
1	CF-2015-10-31-J	5	2015-10-31	87	C45	C59	Female	Female	11:25:00	14:18:00	173	00:33:24	2004.029	C45	approach-close	retreat	Displacement	C45	C59	FALSE
1	CF-2015-10-31-J	5	2015-10-31	88	C45	C59	Female	Female	11:25:00	14:18:00	173	00:35:18	2117.971	C45	approach	retreat	Affiliative	C45	C59	TRUE
1	CF-2015-10-31-J	5	2015-10-31	89	C58	C27	Female	Female	11:25:00	14:18:00	173	00:35:26	2125.876	C58	approach	no-response	Neutral	C58	C27	TRUE
1	CF-2015-10-31-J	5	2015-10-31	90	C45	C58	Female	Female	11:25:00	14:18:00	173	00:35:27	2126.738	C45	approach	move	Aggressive	C45	C58	FALSE
1	CF-2015-10-31-J	5	2015-10-31	91	C45	C29	Female	Female	11:25:00	14:18:00	173	00:35:32	2132.478	C45	approach	move	Displacement	C45	C29	FALSE
1	CF-2015-10-31-J	5	2015-10-31	92	C45	C27	Female	Female	11:25:00	14:18:00	173	00:35:41	2140.954	C45	approach	move	Displacement	C45	C27	FALSE
1	CF-2015-10-31-J	5	2015-10-31	93	C59	C58	Female	Female	11:25:00	14:18:00	173	00:35:49	2148.524	C59	approach	move	Aggressive	C59	C58	FALSE
1	CF-2015-10-31-J	5	2015-10-31	94	C45	C59	Female	Female	11:25:00	14:18:00	173	00:35:53	2152.631	C45	approach	call-other	Affiliative	C45	C59	TRUE
1	CF-2015-10-31-J	5	2015-10-31	95	C45	C58	Female	Female	11:25:00	14:18:00	173	00:35:56	2156.121	C45	approach	move	Displacement	C45	C58	FALSE
1	CF-2015-10-31-J	5	2015-10-31	96	C45	C59	Female	Female	11:25:00	14:18:00	173	00:37:14	2233.888	C45	approach	no-response	Affiliative	C45	C59	TRUE
1	CF-2015-10-31-J	5	2015-10-31	97	C45	C59	Female	Female	11:25:00	14:18:00	173	00:40:07	2407.395	C45	approach	move	Displacement	C45	C59	FALSE
1	CF-2015-10-31-J	5	2015-10-31	98	C45	C58	Female	Female	11:25:00	14:18:00	173	00:40:27	2427.378	C45	approach	move	Displacement	C45	C58	FALSE
1	CF-2015-10-31-J	5	2015-10-31	99	C45	C59	Female	Female	11:25:00	14:18:00	173	00:41:54	2514.404	C45	approach	move	Displacement	C45	C59	FALSE
1	CF-2015-10-31-J	5	2015-10-31	100	C45	C59	Female	Female	11:25:00	14:18:00	173	00:42:12	2531.983	C45	approach	no-response	Affiliative	C45	C59	TRUE
1	CF-2015-10-31-J	5	2015-10-31	101	C45	C59	Female	Female	11:25:00	14:18:00	173	00:43:06	2585.565	C45	approach-close	no-response	Affiliative	C45	C59	TRUE
1	CF-2015-10-31-J	5	2015-10-31	102	C45	C59	Female	Female	11:25:00	14:18:00	173	00:43:13	2593.215	C45	approach	move	Displacement	C45	C59	FALSE
1	CF-2015-10-31-J	5	2015-10-31	103	C45	C59	Female	Female	11:25:00	14:18:00	173	00:43:21	2601.491	C45	approach	move	Displacement	C45	C59	FALSE
1	CF-2015-10-31-J	5	2015-10-31	104	C45	C27	Female	Female	11:25:00	14:18:00	173	00:43:38	2618.115	C45	approach	move	Displacement	C45	C27	FALSE
1	CF-2015-10-31-J	5	2015-10-31	105	C45	C59	Female	Female	11:25:00	14:18:00	173	00:43:45	2624.769	C45	approach	move	Displacement	C45	C59	FALSE
1	CF-2015-10-31-J	5	2015-10-31	106	C59	C45	Female	Female	11:25:00	14:18:00	173	00:44:00	2640.301	C59	approach-close	no-response	Affiliative	C59	C45	TRUE
1	CF-2015-10-31-J	5	2015-10-31	107	C59	C45	Female	Female	11:25:00	14:18:00	173	00:44:41	2680.712	C59	approach-close	no-response	Affiliative	C59	C45	TRUE
1	CF-2015-10-31-J	5	2015-10-31	108	C45	C58	Female	Female	11:25:00	14:18:00	173	00:45:11	2711.101	C45	approach	move	Displacement	C45	C58	FALSE
1	CF-2015-10-31-J	5	2015-10-31	109	C59	C58	Female	Female	11:25:00	14:18:00	173	00:45:16	2715.539	C59	approach	move	Aggressive	C59	C58	FALSE
1	CF-2015-10-31-J	5	2015-10-31	110	C45	C58	Female	Female	11:25:00	14:18:00	173	00:45:19	2718.913	C45	approach	move	Displacement	C45	C58	FALSE
1	CF-2015-10-31-J	5	2015-10-31	111	C45	C59	Female	Female	11:25:00	14:18:00	173	00:45:32	2732.353	C45	approach	move	Displacement	C45	C59	FALSE
1	CF-2015-10-31-J	5	2015-10-31	112	C45	C59	Female	Female	11:25:00	14:18:00	173	00:45:37	2737.248	C45	approach	retreat	Displacement	C45	C59	FALSE
1	CF-2015-10-31-J	5	2015-10-31	113	C59	C45	Female	Female	11:25:00	14:18:00	173	00:45:42	2742.347	C59	approach-close	no-response	Affiliative	C59	C45	TRUE
1	CF-2015-10-31-J	5	2015-10-31	114	C59	C29	Female	Female	11:25:00	14:18:00	173	00:46:19	2779.054	C59	approach	retreat	Displacement	C59	C29	FALSE
1	CF-2015-10-31-J	5	2015-10-31	115	C45	C29	Female	Female	11:25:00	14:18:00	173	00:46:42	2801.855	C45	approach	move	Displacement	C45	C29	FALSE
1	CF-2015-10-31-J	5	2015-10-31	116	C45	C29	Female	Female	11:25:00	14:18:00	173	00:46:48	2808.177	C45	approach	move	Displacement	C45	C29	FALSE
1	CF-2015-10-31-J	5	2015-10-31	117	C59	C45	Female	Female	11:25:00	14:18:00	173	00:46:55	2814.872	C59	approach-close	call-other	Affiliative	C59	C45	TRUE
1	CF-2015-10-31-J	5	2015-10-31	118	C59	C29	Female	Female	11:25:00	14:18:00	173	00:47:06	2825.530	C59	approach	move	Displacement	C59	C29	FALSE
1	CF-2015-10-31-J	5	2015-10-31	119	C45	C29	Female	Female	11:25:00	14:18:00	173	00:47:38	2857.817	C45	approach	retreat	Displacement	C45	C29	FALSE
1	CF-2015-10-31-J	5	2015-10-31	120	C45	C29	Female	Female	11:25:00	14:18:00	173	00:48:40	2920.200	C45	approach	move	Displacement	C45	C29	FALSE
1	CF-2015-10-31-J	5	2015-10-31	121	C59	C45	Female	Female	11:25:00	14:18:00	173	00:48:44	2924.185	C59	approach-close	no-response	Affiliative	C59	C45	TRUE
1	CF-2015-10-31-J	5	2015-10-31	122	C59	C29	Female	Female	11:25:00	14:18:00	173	00:49:16	2956.476	C59	approach	retreat	Displacement	C59	C29	FALSE
1	CF-2015-10-31-J	5	2015-10-31	123	C45	C59	Female	Female	11:25:00	14:18:00	173	00:49:45	2984.578	C45	approach	no-response	Affiliative	C45	C59	TRUE
1	CF-2015-10-31-J	5	2015-10-31	124	C58	C27	Female	Female	11:25:00	14:18:00	173	00:50:11	3010.963	C58	approach	move	Displacement	C58	C27	FALSE
1	CF-2015-10-31-J	5	2015-10-31	125	C45	C59	Female	Female	11:25:00	14:18:00	173	00:50:24	3024.001	C45	approach	no-response	Affiliative	C45	C59	TRUE
1	CF-2015-10-31-J	5	2015-10-31	126	C45	C59	Female	Female	11:25:00	14:18:00	173	00:50:41	3041.295	C45	approach	move	Displacement	C45	C59	FALSE
1	CF-2015-10-31-J	5	2015-10-31	127	C45	C59	Female	Female	11:25:00	14:18:00	173	00:50:52	3052.431	C45	approach	move	Displacement	C45	C59	FALSE
1	CF-2015-10-31-J	5	2015-10-31	128	C59	C45	Female	Female	11:25:00	14:18:00	173	00:53:47	3226.735	C59	approach-close	other-response	Affiliative	C59	C45	TRUE
1	CF-2015-10-31-J	5	2015-10-31	129	C45	C29	Female	Female	11:25:00	14:18:00	173	00:53:59	3239.322	C45	approach	retreat	Aggressive	C45	C29	FALSE
1	CF-2015-10-31-J	5	2015-10-31	130	C45	C59	Female	Female	11:25:00	14:18:00	173	00:55:02	3302.308	C45	approach	move	Displacement	C45	C59	FALSE
1	CF-2015-10-31-J	5	2015-10-31	131	C59	C27	Female	Female	11:25:00	14:18:00	173	00:55:06	3305.880	C59	approach	retreat	Displacement	C59	C27	FALSE
1	CF-2015-10-31-J	5	2015-10-31	132	C59	C45	Female	Female	11:25:00	14:18:00	173	00:55:35	3334.538	C59	approach	other-response	Aggressive	C59	C45	FALSE
1	CF-2015-10-31-J	5	2015-10-31	133	C59	C27	Female	Female	11:25:00	14:18:00	173	00:55:42	3341.740	C59	approach	move	Displacement	C59	C27	FALSE
1	CF-2015-10-31-J	5	2015-10-31	134	C45	C58	Female	Female	11:25:00	14:18:00	173	00:55:46	3346.088	C45	approach	move	Displacement	C45	C58	FALSE
1	CF-2015-10-31-J	5	2015-10-31	135	C59	C58	Female	Female	11:25:00	14:18:00	173	00:55:50	3349.520	C59	approach	move	Aggressive	C59	C58	FALSE
1	CF-2015-10-31-J	5	2015-10-31	136	C58	C27	Female	Female	11:25:00	14:18:00	173	00:56:04	3364.148	C58	approach	move	Displacement	C58	C27	FALSE
1	CF-2015-10-31-J	5	2015-10-31	137	C45	C29	Female	Female	11:25:00	14:18:00	173	00:57:04	3424.028	C45	approach	move	Displacement	C45	C29	FALSE
1	CF-2015-10-31-J	5	2015-10-31	138	C45	C59	Female	Female	11:25:00	14:18:00	173	00:57:06	3426.163	C45	approach	retreat	Affiliative	C45	C59	TRUE
1	CF-2015-10-31-J	5	2015-10-31	139	C45	C29	Female	Female	11:25:00	14:18:00	173	00:58:48	3527.736	C45	approach	retreat	Displacement	C45	C29	FALSE
1	CF-2015-10-31-J	5	2015-10-31	140	C45	C29	Female	Female	11:25:00	14:18:00	173	00:58:53	3533.476	C45	approach	move	Aggressive	C45	C29	FALSE
1	CF-2015-10-31-J	5	2015-10-31	141	C45	C59	Female	Female	11:25:00	14:18:00	173	00:59:02	3541.562	C45	approach-close	call-other	Displacement	C45	C59	FALSE
1	CF-2015-10-31-J	5	2015-10-31	142	C45	C29	Female	Female	11:25:00	14:18:00	173	00:59:11	3551.353	C45	approach	move	Aggressive	C45	C29	FALSE
1	CF-2015-10-31-J	5	2015-10-31	143	C45	C59	Female	Female	11:25:00	14:18:00	173	01:00:07	3607.447	C45	approach-close	call-other	Aggressive	C45	C59	FALSE
1	CF-2015-10-31-J	5	2015-10-31	144	C45	C59	Female	Female	11:25:00	14:18:00	173	01:01:07	3667.146	C45	approach-close	other-response	Neutral	C45	C59	TRUE
1	CF-2015-10-31-J	5	2015-10-31	145	C59	C45	Female	Female	11:25:00	14:18:00	173	01:01:52	3711.987	C59	approach-close	call-other	Affiliative	C59	C45	TRUE
1	CF-2015-10-31-J	5	2015-10-31	146	C45	C29	Female	Female	11:25:00	14:18:00	173	01:02:01	3720.539	C45	approach	move	Displacement	C45	C29	FALSE
1	CF-2015-10-31-J	5	2015-10-31	147	C59	C29	Female	Female	11:25:00	14:18:00	173	01:02:24	3744.183	C59	approach	retreat	Displacement	C59	C29	FALSE
1	CF-2015-10-31-J	5	2015-10-31	148	C45	C29	Female	Female	11:25:00	14:18:00	173	01:02:41	3761.255	C45	approach	retreat	Displacement	C45	C29	FALSE
1	CF-2015-10-31-J	5	2015-10-31	149	C59	C45	Female	Female	11:25:00	14:18:00	173	01:02:45	3765.367	C59	approach-close	no-response	Affiliative	C59	C45	TRUE
1	CF-2015-10-31-J	5	2015-10-31	150	C29	C27	Female	Female	11:25:00	14:18:00	173	01:04:31	3870.820	C29	approach	retreat	Displacement	C29	C27	FALSE
1	CF-2015-10-31-J	5	2015-10-31	151	C45	C59	Female	Female	11:25:00	14:18:00	173	01:04:48	3888.493	C45	jab	retreat	Aggressive	C45	C59	FALSE
1	CF-2015-10-31-J	5	2015-10-31	152	C59	C45	Female	Female	11:25:00	14:18:00	173	01:06:01	3961.262	C59	approach-close	no-response	Affiliative	C59	C45	TRUE
1	CF-2015-10-31-J	5	2015-10-31	153	C45	C29	Female	Female	11:25:00	14:18:00	173	01:06:12	3972.385	C45	approach	move	Displacement	C45	C29	FALSE
1	CF-2015-10-31-J	5	2015-10-31	154	C45	C29	Female	Female	11:25:00	14:18:00	173	01:06:54	4013.733	C45	approach	move	Displacement	C45	C29	FALSE
1	CF-2015-10-31-J	5	2015-10-31	155	C45	C58	Female	Female	11:25:00	14:18:00	173	01:07:42	4061.706	C45	approach	move	Displacement	C45	C58	FALSE
1	CF-2015-10-31-J	5	2015-10-31	156	C45	C58	Female	Female	11:25:00	14:18:00	173	01:08:05	4084.688	C45	approach	move	Displacement	C45	C58	FALSE
1	CF-2015-10-31-J	5	2015-10-31	157	C59	C29	Female	Female	11:25:00	14:18:00	173	01:08:46	4126.203	C59	approach-close	move	Displacement	C59	C29	FALSE
1	CF-2015-10-31-J	5	2015-10-31	158	C45	C29	Female	Female	11:25:00	14:18:00	173	01:11:25	4284.921	C45	approach	move	Displacement	C45	C29	FALSE
1	CF-2015-10-31-J	5	2015-10-31	159	C45	C27	Female	Female	11:25:00	14:18:00	173	01:12:11	4331.033	C45	approach	move	Displacement	C45	C27	FALSE
1	CF-2015-10-31-J	5	2015-10-31	160	C45	C58	Female	Female	11:25:00	14:18:00	173	01:12:18	4337.746	C45	approach	move	Displacement	C45	C58	FALSE
1	CF-2015-10-31-J	5	2015-10-31	161	C45	C58	Female	Female	11:25:00	14:18:00	173	01:12:19	4338.837	C45	approach	move	Displacement	C45	C58	FALSE
1	CF-2015-10-31-J	5	2015-10-31	162	C45	C59	Female	Female	11:25:00	14:18:00	173	01:12:24	4344.278	C45	approach	move	Displacement	C45	C59	FALSE
1	CF-2015-10-31-J	5	2015-10-31	163	C45	C58	Female	Female	11:25:00	14:18:00	173	01:13:20	4399.871	C45	approach	move	Displacement	C45	C58	FALSE
1	CF-2015-10-31-J	5	2015-10-31	164	C45	C59	Female	Female	11:25:00	14:18:00	173	01:13:43	4423.437	C45	approach-close	no-response	Affiliative	C45	C59	TRUE
1	CF-2015-10-31-J	5	2015-10-31	165	C59	C29	Female	Female	11:25:00	14:18:00	173	01:14:01	4440.746	C59	approach	retreat	Displacement	C59	C29	FALSE
1	CF-2015-10-31-J	5	2015-10-31	166	C45	C27	Female	Female	11:25:00	14:18:00	173	01:14:53	4493.200	C45	approach	move	Displacement	C45	C27	FALSE
1	CF-2015-10-31-J	5	2015-10-31	167	C45	C58	Female	Female	11:25:00	14:18:00	173	01:14:57	4497.233	C45	approach	move	Displacement	C45	C58	FALSE
1	CF-2015-10-31-J	5	2015-10-31	168	C45	C59	Female	Female	11:25:00	14:18:00	173	01:15:19	4518.745	C45	approach	no-response	Affiliative	C45	C59	TRUE
1	CF-2015-10-31-J	5	2015-10-31	169	C45	C59	Female	Female	11:25:00	14:18:00	173	01:15:53	4553.228	C45	approach	call-other	Neutral	C45	C59	TRUE
1	CF-2015-10-31-J	5	2015-10-31	170	C59	C58	Female	Female	11:25:00	14:18:00	173	01:16:02	4561.564	C59	approach	move	Displacement	C59	C58	FALSE
1	CF-2015-10-31-J	5	2015-10-31	171	C45	C59	Female	Female	11:25:00	14:18:00	173	01:16:26	4585.613	C45	approach	move	Displacement	C45	C59	FALSE
1	CF-2015-10-31-J	5	2015-10-31	172	C59	C58	Female	Female	11:25:00	14:18:00	173	01:16:41	4601.413	C59	approach	move	Aggressive	C59	C58	FALSE
1	CF-2015-10-31-J	5	2015-10-31	173	C45	C58	Female	Female	11:25:00	14:18:00	173	01:16:43	4603.339	C45	approach-close	move	Aggressive	C45	C58	FALSE
1	CF-2015-10-31-J	5	2015-10-31	174	C45	C58	Female	Female	11:25:00	14:18:00	173	01:16:48	4608.323	C45	approach	move	Displacement	C45	C58	FALSE
1	CF-2015-10-31-J	5	2015-10-31	175	C45	C59	Female	Female	11:25:00	14:18:00	173	01:16:53	4612.748	C45	approach	move	Displacement	C45	C59	FALSE
1	CF-2015-10-31-J	5	2015-10-31	176	C45	C59	Female	Female	11:25:00	14:18:00	173	01:17:12	4631.839	C45	approach	move	Displacement	C45	C59	FALSE
1	CF-2015-10-31-J	5	2015-10-31	177	C45	C59	Female	Female	11:25:00	14:18:00	173	01:17:15	4635.277	C45	approach	move	Displacement	C45	C59	FALSE
1	CF-2015-10-31-J	5	2015-10-31	178	C59	C58	Female	Female	11:25:00	14:18:00	173	01:17:28	4648.483	C59	approach	move	Aggressive	C59	C58	FALSE
1	CF-2015-10-31-J	5	2015-10-31	179	C59	C58	Female	Female	11:25:00	14:18:00	173	01:17:35	4655.133	C59	approach	move	Aggressive	C59	C58	FALSE
1	CF-2015-10-31-J	5	2015-10-31	180	C45	C29	Female	Female	11:25:00	14:18:00	173	01:17:45	4664.807	C45	approach	move	Displacement	C45	C29	FALSE
1	CF-2015-10-31-J	5	2015-10-31	181	C45	C58	Female	Female	11:25:00	14:18:00	173	01:17:47	4666.739	C45	approach	move	Aggressive	C45	C58	FALSE
1	CF-2015-10-31-J	5	2015-10-31	182	C59	C58	Female	Female	11:25:00	14:18:00	173	01:17:51	4670.675	C59	approach	move	Aggressive	C59	C58	FALSE
1	CF-2015-10-31-J	5	2015-10-31	183	C45	C58	Female	Female	11:25:00	14:18:00	173	01:17:51	4670.675	C45	approach	move	Aggressive	C45	C58	FALSE
1	CF-2015-10-31-J	5	2015-10-31	184	C59	C58	Female	Female	11:25:00	14:18:00	173	01:18:00	4679.660	C59	approach-close	move	Aggressive	C59	C58	FALSE
1	CF-2015-10-31-J	5	2015-10-31	185	C45	C58	Female	Female	11:25:00	14:18:00	173	01:18:03	4682.851	C45	approach-close	move	Aggressive	C45	C58	FALSE
1	CF-2015-10-31-J	5	2015-10-31	186	C59	C58	Female	Female	11:25:00	14:18:00	173	01:18:06	4685.870	C59	approach-close	move	Aggressive	C59	C58	FALSE
1	CF-2015-10-31-J	5	2015-10-31	187	C45	C58	Female	Female	11:25:00	14:18:00	173	01:18:09	4688.579	C45	approach-close	move	Aggressive	C45	C58	FALSE
1	CF-2015-10-31-J	5	2015-10-31	188	C45	C58	Female	Female	11:25:00	14:18:00	173	01:18:30	4710.041	C45	approach-close	move	Aggressive	C45	C58	FALSE
1	CF-2015-10-31-J	5	2015-10-31	189	C45	C58	Female	Female	11:25:00	14:18:00	173	01:18:35	4715.053	C45	approach	move	Displacement	C45	C58	FALSE
1	CF-2015-10-31-J	5	2015-10-31	190	C59	C58	Female	Female	11:25:00	14:18:00	173	01:18:37	4717.423	C59	approach	move	Aggressive	C59	C58	FALSE
1	CF-2015-10-31-J	5	2015-10-31	191	C45	C58	Female	Female	11:25:00	14:18:00	173	01:18:40	4720.427	C45	call-aggressive	move	Aggressive	C45	C58	FALSE
1	CF-2015-10-31-J	5	2015-10-31	192	C45	C58	Female	Female	11:25:00	14:18:00	173	01:18:51	4731.097	C45	approach	move	Aggressive	C45	C58	FALSE
1	CF-2015-10-31-J	5	2015-10-31	193	C59	C58	Female	Female	11:25:00	14:18:00	173	01:19:04	4743.751	C59	approach-close	move	Aggressive	C59	C58	FALSE
1	CF-2015-10-31-J	5	2015-10-31	194	C45	C59	Female	Female	11:25:00	14:18:00	173	01:19:22	4762.134	C45	approach-close	retreat	Aggressive	C45	C59	FALSE
1	CF-2015-10-31-J	5	2015-10-31	195	C59	C45	Female	Female	11:25:00	14:18:00	173	01:19:29	4769.199	C59	approach-close	call-other	Affiliative	C59	C45	TRUE
1	CF-2015-10-31-J	5	2015-10-31	196	C59	C58	Female	Female	11:25:00	14:18:00	173	01:19:33	4772.538	C59	approach	move	Aggressive	C59	C58	FALSE
1	CF-2015-10-31-J	5	2015-10-31	197	C45	C29	Female	Female	11:25:00	14:18:00	173	01:19:42	4781.959	C45	approach	move	Displacement	C45	C29	FALSE
1	CF-2015-10-31-J	5	2015-10-31	198	C45	C58	Female	Female	11:25:00	14:18:00	173	01:19:46	4785.799	C45	approach	move	Aggressive	C45	C58	FALSE
1	CF-2015-10-31-J	5	2015-10-31	199	C59	C58	Female	Female	11:25:00	14:18:00	173	01:19:47	4786.730	C59	approach	move	Aggressive	C59	C58	FALSE
1	CF-2015-10-31-J	5	2015-10-31	200	C45	C59	Female	Female	11:25:00	14:18:00	173	01:20:01	4801.377	C45	approach	move	Displacement	C45	C59	FALSE
1	CF-2015-10-31-J	5	2015-10-31	201	C59	C29	Female	Female	11:25:00	14:18:00	173	01:20:40	4840.069	C59	approach	move	Displacement	C59	C29	FALSE
1	CF-2015-10-31-J	5	2015-10-31	202	C59	C58	Female	Female	11:25:00	14:18:00	173	01:21:12	4872.202	C59	approach-close	move	Displacement	C59	C58	FALSE
1	CF-2015-10-31-J	5	2015-10-31	203	C59	C58	Female	Female	11:25:00	14:18:00	173	01:21:48	4908.023	C59	approach	move	Aggressive	C59	C58	FALSE
1	CF-2015-10-31-J	5	2015-10-31	204	C29	C58	Female	Female	11:25:00	14:18:00	173	01:21:51	4911.018	C29	approach	move	Displacement	C29	C58	FALSE
1	CF-2015-10-31-J	5	2015-10-31	205	C59	C45	Female	Female	11:25:00	14:18:00	173	01:22:15	4934.581	C59	approach-close	no-response	Affiliative	C59	C45	TRUE
1	CF-2015-10-31-J	5	2015-10-31	206	C45	C59	Female	Female	11:25:00	14:18:00	173	01:22:22	4941.787	C45	approach	retreat	Displacement	C45	C59	FALSE
1	CF-2015-10-31-J	5	2015-10-31	207	C59	C58	Female	Female	11:25:00	14:18:00	173	01:22:49	4969.365	C59	approach	move	Displacement	C59	C58	FALSE
1	CF-2015-10-31-J	5	2015-10-31	208	C45	C27	Female	Female	11:25:00	14:18:00	173	01:23:01	4981.283	C45	approach	move	Displacement	C45	C27	FALSE
1	CF-2015-10-31-J	5	2015-10-31	209	C59	C58	Female	Female	11:25:00	14:18:00	173	01:25:27	5127.464	C59	approach	move	Displacement	C59	C58	FALSE
1	CF-2015-10-31-J	5	2015-10-31	210	C45	C58	Female	Female	11:25:00	14:18:00	173	01:25:49	5149.477	C45	approach	move	Displacement	C45	C58	FALSE
1	CF-2015-10-31-J	5	2015-10-31	211	C45	C58	Female	Female	11:25:00	14:18:00	173	01:26:45	5204.889	C45	approach	move	Displacement	C45	C58	FALSE
1	CF-2015-10-31-J	5	2015-10-31	212	C45	C29	Female	Female	11:25:00	14:18:00	173	01:27:05	5225.261	C45	approach	move	Displacement	C45	C29	FALSE
1	CF-2015-10-31-J	5	2015-10-31	213	C59	C58	Female	Female	11:25:00	14:18:00	173	01:30:35	5435.215	C59	approach	move	Displacement	C59	C58	FALSE
1	CF-2015-10-31-J	5	2015-10-31	214	C59	C27	Female	Female	11:25:00	14:18:00	173	01:31:01	5461.028	C59	approach	move	Displacement	C59	C27	FALSE
1	CF-2015-10-31-J	5	2015-10-31	215	C45	C58	Female	Female	11:25:00	14:18:00	173	01:32:03	5523.401	C45	approach	move	Displacement	C45	C58	FALSE
1	CF-2015-10-31-J	5	2015-10-31	216	C45	C58	Female	Female	11:25:00	14:18:00	173	01:32:04	5523.720	C45	approach	move	Displacement	C45	C58	FALSE
1	CF-2015-10-31-J	5	2015-10-31	217	C45	C58	Female	Female	11:25:00	14:18:00	173	01:32:12	5532.272	C45	approach	move	Displacement	C45	C58	FALSE
1	CF-2015-10-31-J	5	2015-10-31	218	C59	C58	Female	Female	11:25:00	14:18:00	173	01:32:27	5546.979	C59	approach	move	Displacement	C59	C58	FALSE
1	CF-2015-10-31-J	5	2015-10-31	219	C45	C29	Female	Female	11:25:00	14:18:00	173	01:32:41	5560.736	C45	approach	move	Displacement	C45	C29	FALSE
1	CF-2015-10-31-J	5	2015-10-31	220	C58	C27	Female	Female	11:25:00	14:18:00	173	01:32:45	5565.430	C58	approach	move	Displacement	C58	C27	FALSE
1	CF-2015-10-31-J	5	2015-10-31	221	C45	C58	Female	Female	11:25:00	14:18:00	173	01:33:33	5613.016	C45	approach	move	Displacement	C45	C58	FALSE
1	CF-2015-10-31-J	5	2015-10-31	222	C45	C58	Female	Female	11:25:00	14:18:00	173	01:37:07	5826.929	C45	approach	move	Displacement	C45	C58	FALSE
1	CF-2015-10-31-J	5	2015-10-31	223	C45	C58	Female	Female	11:25:00	14:18:00	173	01:37:23	5843.203	C45	approach	move	Displacement	C45	C58	FALSE
1	CF-2015-10-31-J	5	2015-10-31	224	C58	C29	Female	Female	11:25:00	14:18:00	173	01:37:31	5851.014	C58	approach-close	no-response	Affiliative	C58	C29	TRUE
1	CF-2015-10-31-J	5	2015-10-31	225	C59	C45	Female	Female	11:25:00	14:18:00	173	01:37:56	5876.050	C59	approach	retreat	Affiliative	C59	C45	FALSE
1	CF-2015-10-31-J	5	2015-10-31	226	C45	C59	Female	Female	11:25:00	14:18:00	173	01:38:41	5920.719	C45	approach	move	Displacement	C45	C59	FALSE
1	CF-2015-10-31-J	5	2015-10-31	227	C45	C58	Female	Female	11:25:00	14:18:00	173	01:38:59	5938.971	C45	approach	move	Aggressive	C45	C58	FALSE
1	CF-2015-10-31-J	5	2015-10-31	228	C59	C45	Female	Female	11:25:00	14:18:00	173	01:39:02	5942.277	C59	call-other	no-response	Affiliative	C59	C45	TRUE
1	CF-2015-10-31-J	5	2015-10-31	229	C45	C59	Female	Female	11:25:00	14:18:00	173	01:39:15	5955.362	C45	approach-close	call-other	Neutral	C45	C59	TRUE
1	CF-2015-10-31-J	5	2015-10-31	230	C45	C58	Female	Female	11:25:00	14:18:00	173	01:42:10	6130.399	C45	approach	move	Displacement	C45	C58	FALSE
1	CF-2015-10-31-J	5	2015-10-31	231	C59	C27	Female	Female	11:25:00	14:18:00	173	01:42:25	6145.106	C59	approach	move	Displacement	C59	C27	FALSE
1	CF-2015-10-31-J	5	2015-10-31	232	C45	C59	Female	Female	11:25:00	14:18:00	173	01:42:38	6158.137	C45	approach	retreat	Displacement	C45	C59	FALSE
1	CF-2015-10-31-J	5	2015-10-31	233	C45	C29	Female	Female	11:25:00	14:18:00	173	01:43:31	6211.014	C45	approach	move	Displacement	C45	C29	FALSE
1	CF-2015-10-31-J	5	2015-10-31	234	C59	C45	Female	Female	11:25:00	14:18:00	173	01:44:02	6241.708	C59	approach	other-response	Affiliative	C59	C45	FALSE
1	CF-2015-10-31-J	5	2015-10-31	235	C29	C27	Female	Female	11:25:00	14:18:00	173	01:44:59	6299.088	C29	approach-close	move	Displacement	C29	C27	FALSE
1	CF-2015-10-31-J	5	2015-10-31	236	C45	C58	Female	Female	11:25:00	14:18:00	173	01:46:32	6392.443	C45	approach	move	Displacement	C45	C58	FALSE
1	CF-2015-10-31-J	5	2015-10-31	237	C45	C59	Female	Female	11:25:00	14:18:00	173	01:47:08	6427.946	C45	approach-close	call-other	NA	C45	C59	TRUE
1	CF-2015-10-31-J	5	2015-10-31	238	C45	C58	Female	Female	11:25:00	14:18:00	173	01:48:25	6505.135	C45	approach	move	Displacement	C45	C58	FALSE
1	CF-2015-10-31-J	5	2015-10-31	239	C45	C59	Female	Female	11:25:00	14:18:00	173	01:48:33	6513.396	C45	approach	retreat	Displacement	C45	C59	FALSE
1	CF-2015-10-31-J	5	2015-10-31	240	C59	C29	Female	Female	11:25:00	14:18:00	173	01:48:48	6527.914	C59	approach	move	Displacement	C59	C29	FALSE
1	CF-2015-10-31-J	5	2015-10-31	241	C45	C58	Female	Female	11:25:00	14:18:00	173	01:48:53	6532.903	C45	approach	move	Aggressive	C45	C58	FALSE
1	CF-2015-10-31-J	5	2015-10-31	242	C45	C27	Female	Female	11:25:00	14:18:00	173	01:49:34	6574.364	C45	approach	move	Displacement	C45	C27	FALSE
1	CF-2015-10-31-J	5	2015-10-31	243	C59	C27	Female	Female	11:25:00	14:18:00	173	01:49:50	6589.743	C59	approach	move	Displacement	C59	C27	FALSE
1	CF-2015-10-31-J	5	2015-10-31	244	C45	C59	Female	Female	11:25:00	14:18:00	173	01:50:53	6652.579	C45	approach	move	Displacement	C45	C59	FALSE
1	CF-2015-10-31-J	5	2015-10-31	245	C58	C27	Female	Female	11:25:00	14:18:00	173	01:51:32	6691.625	C58	approach	move	Displacement	C58	C27	FALSE
1	CF-2015-10-31-J	5	2015-10-31	246	C45	C58	Female	Female	11:25:00	14:18:00	173	01:53:26	6806.214	C45	approach	move	Aggressive	C45	C58	FALSE
1	CF-2015-10-31-J	5	2015-10-31	247	C45	C58	Female	Female	11:25:00	14:18:00	173	01:53:56	6835.691	C45	approach	move	Displacement	C45	C58	FALSE
1	CF-2015-10-31-J	5	2015-10-31	248	C45	C58	Female	Female	11:25:00	14:18:00	173	01:54:35	6875.301	C45	approach	move	Aggressive	C45	C58	FALSE
1	CF-2015-10-31-J	5	2015-10-31	249	C45	C27	Female	Female	11:25:00	14:18:00	173	01:54:39	6879.013	C45	approach	move	Displacement	C45	C27	FALSE
1	CF-2015-10-31-J	5	2015-10-31	250	C45	C29	Female	Female	11:25:00	14:18:00	173	01:54:39	6879.480	C45	approach	move	Displacement	C45	C29	FALSE
1	CF-2015-10-31-J	5	2015-10-31	251	C45	C59	Female	Female	11:25:00	14:18:00	173	01:55:06	6906.465	C45	approach-close	no-response	Affiliative	C45	C59	TRUE
1	CF-2015-10-31-J	5	2015-10-31	252	C29	C27	Female	Female	11:25:00	14:18:00	173	01:55:16	6915.716	C29	approach	no-response	Neutral	C29	C27	TRUE
1	CF-2015-10-31-J	5	2015-10-31	253	C29	C27	Female	Female	11:25:00	14:18:00	173	01:56:06	6965.929	C29	approach	move	Displacement	C29	C27	FALSE
1	CF-2015-10-31-J	5	2015-10-31	254	C45	C59	Female	Female	11:25:00	14:18:00	173	01:56:39	6998.583	C45	approach-close	no-response	Affiliative	C45	C59	TRUE
1	CF-2015-10-31-J	5	2015-10-31	255	C45	C59	Female	Female	11:25:00	14:18:00	173	01:57:37	7057.441	C45	approach	retreat	Displacement	C45	C59	FALSE
1	CF-2015-10-31-J	5	2015-10-31	256	C45	C58	Female	Female	11:25:00	14:18:00	173	01:58:00	7079.636	C45	approach	move	Displacement	C45	C58	FALSE
1	CF-2015-10-31-J	5	2015-10-31	257	C59	C45	Female	Female	11:25:00	14:18:00	173	01:58:54	7133.913	C59	approach-close	call-other	Affiliative	C59	C45	TRUE
1	CF-2015-10-31-J	5	2015-10-31	258	C59	C29	Female	Female	11:25:00	14:18:00	173	01:59:43	7183.480	C59	approach	move	Displacement	C59	C29	FALSE
1	CF-2015-10-31-J	5	2015-10-31	259	C45	C59	Female	Female	11:25:00	14:18:00	173	01:59:57	7197.194	C45	approach	no-response	Neutral	C45	C59	TRUE
1	CF-2015-10-31-J	5	2015-10-31	260	C45	C29	Female	Female	11:25:00	14:18:00	173	02:00:08	7207.508	C45	approach	move	Displacement	C45	C29	FALSE
1	CF-2015-10-31-J	5	2015-10-31	261	C45	C59	Female	Female	11:25:00	14:18:00	173	02:00:54	7253.787	C45	approach	no-response	Affiliative	C45	C59	TRUE
1	CF-2015-10-31-J	5	2015-10-31	262	C45	C58	Female	Female	11:25:00	14:18:00	173	02:01:30	7290.456	C45	approach	move	Displacement	C45	C58	FALSE
1	CF-2015-10-31-J	5	2015-10-31	263	C27	C29	Female	Female	11:25:00	14:18:00	173	02:01:33	7293.034	C27	approach	no-response	Affiliative	C27	C29	TRUE
1	CF-2015-10-31-J	5	2015-10-31	264	C45	C59	Female	Female	11:25:00	14:18:00	173	02:01:47	7306.539	C45	approach-close	no-response	Aggressive	C45	C59	TRUE
1	CF-2015-10-31-J	5	2015-10-31	265	C59	C58	Female	Female	11:25:00	14:18:00	173	02:02:34	7353.645	C59	approach	move	Aggressive	C59	C58	FALSE
1	CF-2015-10-31-J	5	2015-10-31	266	C45	C59	Female	Female	11:25:00	14:18:00	173	02:02:43	7363.263	C45	approach-close	retreat	Affiliative	C45	C59	TRUE
1	CF-2015-10-31-J	5	2015-10-31	267	C45	C59	Female	Female	11:25:00	14:18:00	173	02:03:04	7384.059	C45	approach	retreat	Displacement	C45	C59	FALSE
1	CF-2015-10-31-J	5	2015-10-31	268	C45	C59	Female	Female	11:25:00	14:18:00	173	02:04:19	7458.550	C45	approach	no-response	Affiliative	C45	C59	TRUE
1	CF-2015-10-31-J	5	2015-10-31	269	C59	C45	Female	Female	11:25:00	14:18:00	173	02:04:21	7461.148	C59	approach-close	no-response	Affiliative	C59	C45	TRUE
1	CF-2015-10-31-J	5	2015-10-31	270	C45	C59	Female	Female	11:25:00	14:18:00	173	02:04:59	7499.411	C45	approach	retreat	Displacement	C45	C59	FALSE
1	CF-2015-10-31-J	5	2015-10-31	271	C45	C59	Female	Female	11:25:00	14:18:00	173	02:05:11	7511.398	C45	approach-close	call-other	Affiliative	C45	C59	TRUE
1	CF-2015-10-31-J	5	2015-10-31	272	C59	C29	Female	Female	11:25:00	14:18:00	173	02:05:41	7540.804	C59	approach	move	Displacement	C59	C29	FALSE
1	CF-2015-10-31-J	5	2015-10-31	273	C45	C59	Female	Female	11:25:00	14:18:00	173	02:07:01	7621.139	C45	approach-close	retreat	Affiliative	C45	C59	TRUE
1	CF-2015-10-31-J	5	2015-10-31	274	C45	C59	Female	Female	11:25:00	14:18:00	173	02:07:36	7655.559	C45	approach-close	call-other	Affiliative	C45	C59	TRUE
1	CF-2015-10-31-J	5	2015-10-31	275	C58	C27	Female	Female	11:25:00	14:18:00	173	02:07:54	7673.862	C58	approach	move	Displacement	C58	C27	FALSE
1	CF-2015-10-31-J	5	2015-10-31	276	C59	C58	Female	Female	11:25:00	14:18:00	173	02:09:03	7742.508	C59	approach	move	Displacement	C59	C58	FALSE
1	CF-2015-10-31-J	5	2015-10-31	277	C45	C59	Female	Female	11:25:00	14:18:00	173	02:09:16	7756.489	C45	approach	no-response	Affiliative	C45	C59	TRUE
1	CF-2015-10-31-J	5	2015-10-31	278	C45	C59	Female	Female	11:25:00	14:18:00	173	02:09:24	7764.197	C45	approach-close	retreat	Displacement	C45	C59	FALSE
1	CF-2015-10-31-J	5	2015-10-31	279	C59	C29	Female	Female	11:25:00	14:18:00	173	02:09:47	7786.554	C59	approach	retreat	Displacement	C59	C29	FALSE
1	CF-2015-10-31-J	5	2015-10-31	280	C45	C29	Female	Female	11:25:00	14:18:00	173	02:09:55	7795.133	C45	approach	move	Displacement	C45	C29	FALSE
1	CF-2015-10-31-J	5	2015-10-31	281	C45	C59	Female	Female	11:25:00	14:18:00	173	02:09:59	7799.139	C45	approach-close	retreat	Displacement	C45	C59	FALSE
1	CF-2015-10-31-J	5	2015-10-31	282	C29	C27	Female	Female	11:25:00	14:18:00	173	02:11:30	7890.246	C29	approach	move	Displacement	C29	C27	FALSE
1	CF-2015-10-31-J	5	2015-10-31	283	C59	C45	Female	Female	11:25:00	14:18:00	173	02:12:20	7940.068	C59	approach	no-response	Affiliative	C59	C45	TRUE
1	CF-2015-10-31-J	5	2015-10-31	284	C45	C59	Female	Female	11:25:00	14:18:00	173	02:12:52	7972.027	C45	approach	no-response	Aggressive	C45	C59	TRUE
1	CF-2015-10-31-J	5	2015-10-31	285	C45	C29	Female	Female	11:25:00	14:18:00	173	02:13:15	7994.555	C45	approach	move	Displacement	C45	C29	FALSE
1	CF-2015-10-31-J	5	2015-10-31	286	C45	C59	Female	Female	11:25:00	14:18:00	173	02:13:25	8005.370	C45	approach-close	move	Displacement	C45	C59	FALSE
1	CF-2015-10-31-J	5	2015-10-31	287	C59	C29	Female	Female	11:25:00	14:18:00	173	02:13:34	8013.813	C59	approach	move	Displacement	C59	C29	FALSE
1	CF-2015-10-31-J	5	2015-10-31	288	C45	C29	Female	Female	11:25:00	14:18:00	173	02:13:40	8019.945	C45	approach	move	Displacement	C45	C29	FALSE
1	CF-2015-10-31-J	5	2015-10-31	289	C45	C59	Female	Female	11:25:00	14:18:00	173	02:13:54	8033.736	C45	approach	move	Displacement	C45	C59	FALSE
1	CF-2015-10-31-J	5	2015-10-31	290	C59	C29	Female	Female	11:25:00	14:18:00	173	02:14:10	8049.890	C59	approach	move	Displacement	C59	C29	FALSE
1	CF-2015-10-31-J	5	2015-10-31	291	C45	C59	Female	Female	11:25:00	14:18:00	173	02:14:20	8059.655	C45	approach	move	Displacement	C45	C59	FALSE
1	CF-2015-10-31-J	5	2015-10-31	292	C45	C58	Female	Female	11:25:00	14:18:00	173	02:15:47	8147.213	C45	approach	move	Displacement	C45	C58	FALSE
1	CF-2015-10-31-J	5	2015-10-31	293	C45	C58	Female	Female	11:25:00	14:18:00	173	02:15:56	8156.286	C45	approach	move	Aggressive	C45	C58	FALSE
1	CF-2015-10-31-J	5	2015-10-31	294	C45	C59	Female	Female	11:25:00	14:18:00	173	02:16:01	8160.982	C45	approach	retreat	Neutral	C45	C59	TRUE
1	CF-2015-10-31-J	5	2015-10-31	295	C45	C58	Female	Female	11:25:00	14:18:00	173	02:16:04	8164.245	C45	approach	move	Displacement	C45	C58	FALSE
1	CF-2015-10-31-J	5	2015-10-31	296	C45	C59	Female	Female	11:25:00	14:18:00	173	02:16:07	8166.962	C45	approach	retreat	Neutral	C45	C59	TRUE
1	CF-2015-10-31-J	5	2015-10-31	297	C45	C58	Female	Female	11:25:00	14:18:00	173	02:16:11	8170.624	C45	approach	move	Displacement	C45	C58	FALSE
1	CF-2015-10-31-J	5	2015-10-31	298	C45	C59	Female	Female	11:25:00	14:18:00	173	02:16:19	8179.407	C45	approach-close	retreat	Displacement	C45	C59	FALSE
1	CF-2015-10-31-J	5	2015-10-31	299	C45	C58	Female	Female	11:25:00	14:18:00	173	02:16:30	8190.115	C45	approach	move	Aggressive	C45	C58	FALSE
1	CF-2015-10-31-J	5	2015-10-31	300	C59	C58	Female	Female	11:25:00	14:18:00	173	02:16:31	8191.265	C59	approach	move	Aggressive	C59	C58	FALSE
1	CF-2015-10-31-J	5	2015-10-31	301	C45	C59	Female	Female	11:25:00	14:18:00	173	02:16:38	8197.685	C45	approach	retreat	Displacement	C45	C59	FALSE
1	CF-2015-10-31-J	5	2015-10-31	302	C59	C58	Female	Female	11:25:00	14:18:00	173	02:16:42	8202.132	C59	approach	move	Displacement	C59	C58	FALSE
1	CF-2015-10-31-J	5	2015-10-31	303	C45	C58	Female	Female	11:25:00	14:18:00	173	02:16:45	8205.396	C45	approach	move	Aggressive	C45	C58	FALSE
1	CF-2015-10-31-J	5	2015-10-31	304	C59	C58	Female	Female	11:25:00	14:18:00	173	02:16:56	8216.254	C59	approach	move	Aggressive	C59	C58	FALSE
1	CF-2015-10-31-J	5	2015-10-31	305	C59	C58	Female	Female	11:25:00	14:18:00	173	02:17:06	8226.228	C59	approach	move	Aggressive	C59	C58	FALSE
1	CF-2015-10-31-J	5	2015-10-31	306	C45	C58	Female	Female	11:25:00	14:18:00	173	02:17:07	8227.151	C45	approach	move	Aggressive	C45	C58	FALSE
1	CF-2015-10-31-J	5	2015-10-31	307	C59	C58	Female	Female	11:25:00	14:18:00	173	02:17:13	8233.100	C59	approach	move	Displacement	C59	C58	FALSE
1	CF-2015-10-31-J	5	2015-10-31	308	C45	C29	Female	Female	11:25:00	14:18:00	173	02:17:15	8235.293	C45	approach	move	Displacement	C45	C29	FALSE
1	CF-2015-10-31-J	5	2015-10-31	309	C59	C45	Female	Female	11:25:00	14:18:00	173	02:17:19	8239.051	C59	approach	no-response	Neutral	C59	C45	TRUE
1	CF-2015-10-31-J	5	2015-10-31	310	C45	C29	Female	Female	11:25:00	14:18:00	173	02:17:20	8240.438	C45	approach	move	Displacement	C45	C29	FALSE
1	CF-2015-10-31-J	5	2015-10-31	311	C45	C58	Female	Female	11:25:00	14:18:00	173	02:17:23	8243.225	C45	approach	move	Displacement	C45	C58	FALSE
1	CF-2015-10-31-J	5	2015-10-31	312	C59	C58	Female	Female	11:25:00	14:18:00	173	02:17:34	8254.286	C59	approach	move	Aggressive	C59	C58	FALSE
1	CF-2015-10-31-J	5	2015-10-31	313	C45	C58	Female	Female	11:25:00	14:18:00	173	02:17:42	8261.711	C45	approach-close	move	Aggressive	C45	C58	FALSE
1	CF-2015-10-31-J	5	2015-10-31	314	C45	C59	Female	Female	11:25:00	14:18:00	173	02:17:51	8270.758	C45	approach	move	Displacement	C45	C59	FALSE
1	CF-2015-10-31-J	5	2015-10-31	315	C45	C58	Female	Female	11:25:00	14:18:00	173	02:17:53	8273.495	C45	approach	move	Aggressive	C45	C58	FALSE
1	CF-2015-10-31-J	5	2015-10-31	316	C59	C58	Female	Female	11:25:00	14:18:00	173	02:17:58	8278.342	C59	approach-close	move	Aggressive	C59	C58	FALSE
1	CF-2015-10-31-J	5	2015-10-31	317	C59	C58	Female	Female	11:25:00	14:18:00	173	02:18:12	8291.851	C59	approach	move	Aggressive	C59	C58	FALSE
1	CF-2015-10-31-J	5	2015-10-31	318	C59	C58	Female	Female	11:25:00	14:18:00	173	02:18:17	8296.596	C59	approach	move	Aggressive	C59	C58	FALSE
1	CF-2015-10-31-J	5	2015-10-31	319	C59	C29	Female	Female	11:25:00	14:18:00	173	02:18:21	8301.395	C59	approach	move	Displacement	C59	C29	FALSE
1	CF-2015-10-31-J	5	2015-10-31	320	C45	C59	Female	Female	11:25:00	14:18:00	173	02:18:35	8314.634	C45	approach	move	Aggressive	C45	C59	FALSE
1	CF-2015-10-31-J	5	2015-10-31	321	C59	C29	Female	Female	11:25:00	14:18:00	173	02:18:36	8316.402	C59	approach	move	Displacement	C59	C29	FALSE
1	CF-2015-10-31-J	5	2015-10-31	322	C59	C29	Female	Female	11:25:00	14:18:00	173	02:18:49	8329.083	C59	approach	move	Aggressive	C59	C29	FALSE
1	CF-2015-10-31-J	5	2015-10-31	323	C45	C59	Female	Female	11:25:00	14:18:00	173	02:18:55	8334.614	C45	approach	move	Displacement	C45	C59	FALSE
1	CF-2015-10-31-J	5	2015-10-31	324	C45	C29	Female	Female	11:25:00	14:18:00	173	02:19:14	8354.102	C45	approach	move	Displacement	C45	C29	FALSE
1	CF-2015-10-31-J	5	2015-10-31	325	C59	C58	Female	Female	11:25:00	14:18:00	173	02:19:17	8357.165	C59	approach	move	Aggressive	C59	C58	FALSE
1	CF-2015-10-31-J	5	2015-10-31	326	C45	C58	Female	Female	11:25:00	14:18:00	173	02:19:22	8362.419	C45	approach	move	Aggressive	C45	C58	FALSE
1	CF-2015-10-31-J	5	2015-10-31	327	C59	C45	Female	Female	11:25:00	14:18:00	173	02:19:31	8371.070	C59	approach	call-other	Affiliative	C59	C45	TRUE
1	CF-2015-10-31-J	5	2015-10-31	328	C45	C59	Female	Female	11:25:00	14:18:00	173	02:19:39	8379.028	C45	approach	retreat	Aggressive	C45	C59	FALSE
1	CF-2015-10-31-J	5	2015-10-31	329	C45	C58	Female	Female	11:25:00	14:18:00	173	02:19:53	8392.562	C45	approach	move	Aggressive	C45	C58	FALSE
1	CF-2015-10-31-J	5	2015-10-31	330	C45	C59	Female	Female	11:25:00	14:18:00	173	02:20:01	8401.375	C45	approach-close	move	Aggressive	C45	C59	FALSE
1	CF-2015-10-31-J	5	2015-10-31	331	C45	C59	Female	Female	11:25:00	14:18:00	173	02:20:07	8406.606	C45	approach-close	retreat	Displacement	C45	C59	FALSE
1	CF-2015-10-31-J	5	2015-10-31	332	C45	C59	Female	Female	11:25:00	14:18:00	173	02:20:35	8435.292	C45	approach	retreat	Displacement	C45	C59	FALSE
1	CF-2015-10-31-J	5	2015-10-31	333	C45	C59	Female	Female	11:25:00	14:18:00	173	02:20:49	8448.976	C45	approach-close	move	Displacement	C45	C59	FALSE
1	CF-2015-10-31-J	5	2015-10-31	334	C45	C59	Female	Female	11:25:00	14:18:00	173	02:21:38	8497.764	C45	approach	move	Aggressive	C45	C59	FALSE
1	CF-2015-10-31-J	5	2015-10-31	335	C59	C58	Female	Female	11:25:00	14:18:00	173	02:21:39	8499.453	C59	approach	move	Displacement	C59	C58	FALSE
1	CF-2015-10-31-J	5	2015-10-31	336	C45	C58	Female	Female	11:25:00	14:18:00	173	02:21:47	8507.396	C45	approach	move	Aggressive	C45	C58	FALSE
1	CF-2015-10-31-J	5	2015-10-31	337	C45	C59	Female	Female	11:25:00	14:18:00	173	02:21:48	8508.085	C45	approach	move	Displacement	C45	C59	FALSE
1	CF-2015-10-31-J	5	2015-10-31	338	C45	C58	Female	Female	11:25:00	14:18:00	173	02:21:56	8515.837	C45	approach	move	Displacement	C45	C58	FALSE
1	CF-2015-10-31-J	5	2015-10-31	339	C45	C59	Female	Female	11:25:00	14:18:00	173	02:22:05	8524.744	C45	approach	move	Displacement	C45	C59	FALSE
1	CF-2015-10-31-J	5	2015-10-31	340	C59	C29	Female	Female	11:25:00	14:18:00	173	02:22:12	8532.124	C59	approach	move	Displacement	C59	C29	FALSE
1	CF-2015-10-31-J	5	2015-10-31	341	C45	C59	Female	Female	11:25:00	14:18:00	173	02:23:06	8585.638	C45	approach-close	call-other	Affiliative	C45	C59	TRUE
1	CF-2015-10-31-J	5	2015-10-31	342	C45	C59	Female	Female	11:25:00	14:18:00	173	02:23:16	8596.327	C45	approach	move	Displacement	C45	C59	FALSE
1	CF-2015-10-31-J	5	2015-10-31	343	C59	C45	Female	Female	11:25:00	14:18:00	173	02:24:03	8643.285	C59	approach-close	no-response	Affiliative	C59	C45	TRUE
1	CF-2015-10-31-J	5	2015-10-31	344	C45	C29	Female	Female	11:25:00	14:18:00	173	02:27:28	8848.105	C45	approach	move	Displacement	C45	C29	FALSE
1	CF-2015-10-31-J	5	2015-10-31	345	C45	C59	Female	Female	11:25:00	14:18:00	173	02:27:46	8866.089	C45	approach	retreat	Displacement	C45	C59	FALSE
1	CF-2015-10-31-J	5	2015-10-31	346	C45	C59	Female	Female	11:25:00	14:18:00	173	02:29:42	8981.591	C45	approach	move	Displacement	C45	C59	FALSE
1	CF-2015-10-31-J	5	2015-10-31	347	C45	C58	Female	Female	11:25:00	14:18:00	173	02:30:13	9012.965	C45	approach	move	Displacement	C45	C58	FALSE
1	CF-2015-10-31-J	5	2015-10-31	348	C59	C27	Female	Female	11:25:00	14:18:00	173	02:31:04	9063.853	C59	approach	move	Displacement	C59	C27	FALSE
1	CF-2015-10-31-J	5	2015-10-31	349	C59	C29	Female	Female	11:25:00	14:18:00	173	02:31:56	9116.276	C59	approach	retreat	Displacement	C59	C29	FALSE
1	CF-2015-10-31-J	5	2015-10-31	350	C45	C58	Female	Female	11:25:00	14:18:00	173	02:32:14	9133.916	C45	approach	move	Displacement	C45	C58	FALSE
1	CF-2015-10-31-J	5	2015-10-31	351	C45	C58	Female	Female	11:25:00	14:18:00	173	02:32:19	9138.629	C45	approach	move	Displacement	C45	C58	FALSE
1	CF-2015-10-31-J	5	2015-10-31	352	C45	C59	Female	Female	11:25:00	14:18:00	173	02:32:35	9154.996	C45	approach	move	Displacement	C45	C59	FALSE
1	CF-2015-10-31-J	5	2015-10-31	353	C45	C59	Female	Female	11:25:00	14:18:00	173	02:33:03	9182.672	C45	approach	move	Displacement	C45	C59	FALSE
1	CF-2015-10-31-J	5	2015-10-31	354	C59	C45	Female	Female	11:25:00	14:18:00	173	02:33:09	9188.528	C59	approach-close	call-other	Affiliative	C59	C45	TRUE
1	CF-2015-10-31-J	5	2015-10-31	355	C45	C59	Female	Female	11:25:00	14:18:00	173	02:33:46	9225.776	C45	approach	move	Displacement	C45	C59	FALSE
1	CF-2015-10-31-J	5	2015-10-31	356	C59	C58	Female	Female	11:25:00	14:18:00	173	02:33:46	9226.083	C59	approach	move	Aggressive	C59	C58	FALSE
1	CF-2015-10-31-J	5	2015-10-31	357	C45	C58	Female	Female	11:25:00	14:18:00	173	02:33:50	9230.042	C45	approach	move	Displacement	C45	C58	FALSE
1	CF-2015-10-31-J	5	2015-10-31	358	C45	C58	Female	Female	11:25:00	14:18:00	173	02:33:57	9237.329	C45	approach	move	Displacement	C45	C58	FALSE
1	CF-2015-10-31-J	5	2015-10-31	359	C45	C58	Female	Female	11:25:00	14:18:00	173	02:34:03	9242.922	C45	approach	move	Displacement	C45	C58	FALSE
1	CF-2015-10-31-J	5	2015-10-31	360	C45	C58	Female	Female	11:25:00	14:18:00	173	02:34:25	9265.191	C45	approach	move	Displacement	C45	C58	FALSE
1	CF-2015-10-31-J	5	2015-10-31	361	C45	C59	Female	Female	11:25:00	14:18:00	173	02:34:50	9290.332	C45	approach	retreat	Displacement	C45	C59	FALSE
1	CF-2015-10-31-J	5	2015-10-31	362	C45	C58	Female	Female	11:25:00	14:18:00	173	02:34:57	9297.386	C45	approach	move	Displacement	C45	C58	FALSE
1	CF-2015-10-31-J	5	2015-10-31	363	C45	C58	Female	Female	11:25:00	14:18:00	173	02:35:03	9302.995	C45	approach	move	Displacement	C45	C58	FALSE
1	CF-2015-10-31-J	5	2015-10-31	364	C45	C58	Female	Female	11:25:00	14:18:00	173	02:35:23	9322.581	C45	approach	move	Displacement	C45	C58	FALSE
1	CF-2015-10-31-J	5	2015-10-31	365	C45	C58	Female	Female	11:25:00	14:18:00	173	02:35:29	9328.856	C45	approach	move	Displacement	C45	C58	FALSE
1	CF-2015-10-31-J	5	2015-10-31	366	C45	C59	Female	Female	11:25:00	14:18:00	173	02:35:32	9332.071	C45	approach	move	Aggressive	C45	C59	FALSE
1	CF-2015-10-31-J	5	2015-10-31	367	C59	C45	Female	Female	11:25:00	14:18:00	173	02:35:37	9336.955	C59	call-other	call-other	Neutral	C59	C45	TRUE
1	CF-2015-10-31-J	5	2015-10-31	368	C59	C58	Female	Female	11:25:00	14:18:00	173	02:35:59	9358.678	C59	approach	move	Aggressive	C59	C58	FALSE
1	CF-2015-10-31-J	5	2015-10-31	369	C45	C58	Female	Female	11:25:00	14:18:00	173	02:35:59	9358.981	C45	approach	move	Aggressive	C45	C58	FALSE
1	CF-2015-10-31-J	5	2015-10-31	370	C59	C58	Female	Female	11:25:00	14:18:00	173	02:36:10	9370.091	C59	approach	move	Displacement	C59	C58	FALSE
1	CF-2015-10-31-J	5	2015-10-31	371	C45	C58	Female	Female	11:25:00	14:18:00	173	02:36:12	9371.500	C45	approach	move	Displacement	C45	C58	FALSE
1	CF-2015-10-31-J	5	2015-10-31	372	C59	C45	Female	Female	11:25:00	14:18:00	173	02:36:13	9373.500	C59	approach	move	Aggressive	C59	C45	FALSE
1	CF-2015-10-31-J	5	2015-10-31	373	C45	C58	Female	Female	11:25:00	14:18:00	173	02:36:15	9374.948	C45	approach	move	Aggressive	C45	C58	FALSE
1	CF-2015-10-31-J	5	2015-10-31	374	C45	C58	Female	Female	11:25:00	14:18:00	173	02:36:20	9379.835	C45	approach	move	Aggressive	C45	C58	FALSE
1	CF-2015-10-31-J	5	2015-10-31	375	C59	C58	Female	Female	11:25:00	14:18:00	173	02:36:20	9380.022	C59	approach-close	move	Aggressive	C59	C58	FALSE
1	CF-2015-10-31-J	5	2015-10-31	376	C29	C58	Female	Female	11:25:00	14:18:00	173	02:36:47	9407.036	C29	approach-close	no-response	Affiliative	C29	C58	TRUE
1	CF-2015-10-31-J	5	2015-10-31	377	C29	C59	Female	Female	11:25:00	14:18:00	173	02:36:48	9408.257	C29	approach-close	no-response	Aggressive	C29	C59	TRUE
1	CF-2015-10-31-J	5	2015-10-31	378	C29	C58	Female	Female	11:25:00	14:18:00	173	02:37:18	9437.953	C29	approach-close	no-response	Affiliative	C29	C58	TRUE
1	CF-2015-10-31-J	5	2015-10-31	379	C29	C45	Female	Female	11:25:00	14:18:00	173	02:37:19	9438.795	C29	approach-close	no-response	Aggressive	C29	C45	TRUE
1	CF-2015-10-31-J	5	2015-10-31	380	C59	C29	Female	Female	11:25:00	14:18:00	173	02:38:29	9509.032	C59	approach-close	move	Aggressive	C59	C29	FALSE
1	CF-2015-10-31-J	5	2015-10-31	381	C59	C58	Female	Female	11:25:00	14:18:00	173	02:38:33	9512.926	C59	approach-close	move	Aggressive	C59	C58	FALSE
1	CF-2015-10-31-J	5	2015-10-31	382	C59	C45	Female	Female	11:25:00	14:18:00	173	02:38:57	9536.922	C59	approach-close	no-response	Affiliative	C59	C45	TRUE
1	CF-2015-10-31-J	5	2015-10-31	383	C45	C59	Female	Female	11:25:00	14:18:00	173	02:41:36	9695.888	C45	approach	call-other	Neutral	C45	C59	TRUE
1	CF-2015-10-31-J	5	2015-10-31	384	C45	C58	Female	Female	11:25:00	14:18:00	173	02:41:51	9710.808	C45	approach	move	Displacement	C45	C58	FALSE
1	CF-2015-10-31-J	5	2015-10-31	385	C45	C59	Female	Female	11:25:00	14:18:00	173	02:42:03	9723.138	C45	approach	retreat	Displacement	C45	C59	FALSE
1	CF-2015-10-31-J	5	2015-10-31	386	C59	C45	Female	Female	11:25:00	14:18:00	173	02:42:05	9725.080	C59	approach	no-response	Affiliative	C59	C45	TRUE
1	CF-2015-10-31-J	5	2015-10-31	387	C45	C29	Female	Female	11:25:00	14:18:00	173	02:42:21	9740.622	C45	approach	move	Displacement	C45	C29	FALSE
1	CF-2015-10-31-J	5	2015-10-31	388	C59	C58	Female	Female	11:25:00	14:18:00	173	02:42:22	9742.306	C59	approach	move	Aggressive	C59	C58	FALSE
1	CF-2015-10-31-J	5	2015-10-31	389	C59	C45	Female	Female	11:25:00	14:18:00	173	02:43:07	9787.407	C59	approach-close	no-response	Affiliative	C59	C45	TRUE
1	CF-2015-10-31-J	5	2015-10-31	390	C45	C29	Female	Female	11:25:00	14:18:00	173	02:43:21	9801.173	C45	approach	move	Displacement	C45	C29	FALSE
1	CF-2015-10-31-J	5	2015-10-31	391	C59	C58	Female	Female	11:25:00	14:18:00	173	02:43:40	9819.793	C59	approach	move	Aggressive	C59	C58	FALSE
1	CF-2015-10-31-J	5	2015-10-31	392	C45	C59	Female	Female	11:25:00	14:18:00	173	02:44:05	9844.566	C45	approach	call-other	Displacement	C45	C59	FALSE
1	CF-2015-10-31-J	5	2015-10-31	393	C45	C59	Female	Female	11:25:00	14:18:00	173	02:44:24	9863.545	C45	approach	move	Displacement	C45	C59	FALSE
1	CF-2015-10-31-J	5	2015-10-31	394	C59	C29	Female	Female	11:25:00	14:18:00	173	02:44:27	9866.867	C59	approach	move	Displacement	C59	C29	FALSE
1	CF-2015-10-31-J	5	2015-10-31	395	C45	C29	Female	Female	11:25:00	14:18:00	173	02:44:30	9869.623	C45	approach	move	Displacement	C45	C29	FALSE
1	CF-2015-10-31-J	5	2015-10-31	396	C59	C58	Female	Female	11:25:00	14:18:00	173	02:44:56	9895.825	C59	approach	move	Displacement	C59	C58	FALSE
1	CF-2015-10-31-J	5	2015-10-31	397	C45	C58	Female	Female	11:25:00	14:18:00	173	02:45:05	9904.816	C45	approach	move	Displacement	C45	C58	FALSE
1	CF-2015-10-31-J	5	2015-10-31	398	C45	C29	Female	Female	11:25:00	14:18:00	173	02:45:25	9925.499	C45	approach	move	Displacement	C45	C29	FALSE
1	CF-2015-10-31-J	5	2015-10-31	399	C45	C59	Female	Female	11:25:00	14:18:00	173	02:45:48	9947.623	C45	approach	move	Displacement	C45	C59	FALSE
1	CF-2015-10-31-J	5	2015-10-31	400	C59	C58	Female	Female	11:25:00	14:18:00	173	02:47:22	10041.887	C59	approach-close	move	Aggressive	C59	C58	FALSE
1	CF-2015-10-31-J	5	2015-10-31	401	C45	C58	Female	Female	11:25:00	14:18:00	173	02:47:30	10050.145	C45	approach	move	Aggressive	C45	C58	FALSE
1	CF-2015-10-31-J	5	2015-10-31	402	C45	C59	Female	Female	11:25:00	14:18:00	173	02:47:49	10069.075	C45	approach	move	Displacement	C45	C59	FALSE
1	CF-2015-10-31-J	5	2015-10-31	403	C45	C58	Female	Female	11:25:00	14:18:00	173	02:49:07	10146.925	C45	approach	move	Aggressive	C45	C58	FALSE
1	CF-2015-10-31-J	5	2015-10-31	404	C45	C27	Female	Female	11:25:00	14:18:00	173	02:49:09	10149.198	C45	approach	move	Displacement	C45	C27	FALSE
1	CF-2015-10-31-J	5	2015-10-31	405	C45	C29	Female	Female	11:25:00	14:18:00	173	02:49:37	10177.079	C45	approach	move	Displacement	C45	C29	FALSE
1	CF-2015-10-31-J	5	2015-10-31	406	C59	C29	Female	Female	11:25:00	14:18:00	173	02:49:57	10196.682	C59	approach	move	Displacement	C59	C29	FALSE
